# Supplementary material for: Bis{6-bromo-4-chloro-2-[(E)-(2-chloro­phenyl)­imino­meth­yl]­phenolato-κ2 N,O}copper(II)
Source: Acta Crystallogr Sect E Struct Rep Online. 2012 Jul 25;68(Pt 8):m1118. doi: 10.1107/S1600536812025044 (PMC3414162; doi:10.1107/S1600536812025044)
Supplement: Supplementary file 1 [file e-68-m1118-sup1.cif]

##############################################################################
#                                                                            #
# This CIF contains the data in a paper accepted for publication in          #
# Acta Crystallographica Section E. It conforms to the requirements of       #
# Notes for Authors for Acta Crystallographica Section E, and has been       #
# peer reviewed under the auspices of the IUCr Commission on Journals.       #
#                                                                            #
# Full details of the Crystallographic Information File format               #
# are given in the paper "The Crystallographic Information File (CIF):       #
# a New Standard Archive File for Crystallography" by S. R. Hall, F. H.      #
# Allen and I. D. Brown [Acta Cryst. (1991), A47, 655-685].                  #
#                                                                            #
# The current version of the core CIF dictionary is obtainable from          #
# ftp://ftp.iucr.org/pub/cif_core.dic.                                       #
#                                                                            #
# Software is freely available for graphical display of the structure(s)     #
# in this CIF. For information consult the CIF software page                 #
# http://www.iucr.org/resources/cif/software.                                #
#                                                                            #
# This file may be used for bona fide research purposes within the           #
# scientific community so long as proper attribution is given to the journal # 
# article from which it was obtained.                                        #
#                                                                            #
##############################################################################
data_I
_audit_creation_method     SHELXL-97
_chemical_name_systematic
;
Bis{6-bromo-4-chloro-2-[(<i>E</i>)-(2-
chlorophenyl)iminomethyl]phenolato-\k^2^<i>N</i>,<i>O</i>}copper(II)
;
_chemical_name_common     ?
_chemical_formula_moiety     'C26 H14 Br2 Cl4 Cu N2 O2'
_chemical_formula_sum     'C26 H14 Br2 Cl4 Cu N2 O2'
_chemical_formula_iupac     '[Cu (C13 H7 Br Cl2 N O)2]'
_chemical_formula_weight     751.55
_chemical_melting_point     ?
_symmetry_cell_setting     monoclinic
_symmetry_space_group_name_H-M     'P 21/c'
_symmetry_space_group_name_Hall     '-P 2ybc'
loop_
    _symmetry_equiv_pos_site_id
    _symmetry_equiv_pos_as_xyz
    1 x,y,z
    2 -x,1/2+y,1/2-z
    3 -x,-y,-z
    4 x,1/2-y,1/2+z
_cell_length_a     11.064(3)
_cell_length_b     9.437(2)
_cell_length_c     13.277(4)
_cell_angle_alpha     90.00
_cell_angle_beta     108.997(3)
_cell_angle_gamma     90.00
_cell_volume     1310.8(6)
_cell_formula_units_Z     2
_cell_measurement_reflns_used     4339
_cell_measurement_theta_min     2.089
_cell_measurement_theta_max     29.118
_cell_measurement_temperature     153(2)
_exptl_crystal_description     Block
_exptl_crystal_colour     Green
_exptl_crystal_size_max     0.46
_exptl_crystal_size_mid     0.42
_exptl_crystal_size_min     0.42
_exptl_crystal_density_diffrn     1.904
_exptl_crystal_density_meas     ?
_exptl_crystal_density_method     'not measured'
_exptl_crystal_F_000     734
_exptl_absorpt_coefficient_mu     4.319
_exptl_absorpt_correction_type     multi-scan
_exptl_absorpt_process_details     '(CrystalClear; Rigaku, 2008)'
_exptl_absorpt_correction_T_min     0.2418
_exptl_absorpt_correction_T_max     0.2648
_exptl_special_details     ?
_diffrn_ambient_temperature     153(2)
_diffrn_radiation_type     MoK\a
_diffrn_radiation_wavelength     0.71073
_diffrn_radiation_source     'Rotating Anode'
_diffrn_radiation_monochromator     graphite
_diffrn_measurement_device_type     'Rigaku AFC10/Saturn724+'
_diffrn_measurement_method     'phi and omega scans'
_diffrn_detector_area_resol_mean     28.5714
_diffrn_reflns_number     10994
_diffrn_reflns_av_R_equivalents     0.0330
_diffrn_reflns_av_sigmaI/netI     0.0412
_diffrn_reflns_theta_min     2.70
_diffrn_reflns_theta_max     29.14
_diffrn_reflns_theta_full     29.14
_diffrn_measured_fraction_theta_max     0.991
_diffrn_measured_fraction_theta_full     0.991
_diffrn_reflns_limit_h_min     -13
_diffrn_reflns_limit_h_max     15
_diffrn_reflns_limit_k_min     -9
_diffrn_reflns_limit_k_max     12
_diffrn_reflns_limit_l_min     -18
_diffrn_reflns_limit_l_max     18
_diffrn_standards_number     0
_diffrn_standards_interval_count     0
_diffrn_standards_interval_time     0
_diffrn_standards_decay_%     0
_refine_special_details
;
Refinement of <i>F</i>^2^ against ALL reflections. The weighted <i>R</i>-factor
<i>wR</i> and goodness of fit <i>S</i> are based on <i>F</i>^2^, conventional
<i>R</i>-factors <i>R</i> are based on <i>F</i>, with <i>F</i> set to zero for
negative <i>F</i>^2^. The threshold expression of <i>F</i>^2^ >
\s(<i>F</i>^2^) is used only for calculating <i>R</i>-factors(gt) <i>etc</i>.
and is not relevant to the choice of reflections for refinement.
<i>R</i>-factors based on <i>F</i>^2^ are statistically about twice as large
as those based on <i>F</i>, and <i>R</i>- factors based on ALL data will be
even larger.
;
_reflns_number_total     3491
_reflns_number_gt     2777
_reflns_threshold_expression     >2sigma(I)
_refine_ls_structure_factor_coef     Fsqd
_refine_ls_matrix_type     full
_refine_ls_R_factor_all     0.0413
_refine_ls_R_factor_gt     0.0282
_refine_ls_wR_factor_gt     0.0619
_refine_ls_wR_factor_ref     0.0650
_refine_ls_goodness_of_fit_ref     0.997
_refine_ls_restrained_S_all     0.997
_refine_ls_number_reflns     3491
_refine_ls_number_parameters     169
_refine_ls_number_restraints     0
_refine_ls_hydrogen_treatment     constr
_refine_ls_weighting_scheme     calc
_refine_ls_weighting_details
         'calc w=1/[\s^2^(Fo^2^)+(0.0310P)^2^+0.1600P] where P=(Fo^2^+2Fc^2^)/3'
_atom_sites_solution_hydrogens     geom
_atom_sites_solution_primary     direct
_atom_sites_solution_secondary     difmap
_refine_ls_shift/su_max     0.001
_refine_ls_shift/su_mean     0.000
_refine_diff_density_max     0.532
_refine_diff_density_min     -0.494
_refine_ls_extinction_method     none
_refine_ls_extinction_coef     ?
loop_
    _atom_type_symbol
    _atom_type_description
    _atom_type_scat_dispersion_real
    _atom_type_scat_dispersion_imag
    _atom_type_scat_source
    'C' 'C' 0.0033 0.0016
                         'International Tables Vol C Tables 4.2.6.8 and 6.1.1.4'
    'H' 'H' 0.0000 0.0000
                         'International Tables Vol C Tables 4.2.6.8 and 6.1.1.4'
    'N' 'N' 0.0061 0.0033
                         'International Tables Vol C Tables 4.2.6.8 and 6.1.1.4'
    'O' 'O' 0.0106 0.0060
                         'International Tables Vol C Tables 4.2.6.8 and 6.1.1.4'
    'Cl' 'Cl' 0.1484 0.1585
                         'International Tables Vol C Tables 4.2.6.8 and 6.1.1.4'
    'Cu' 'Cu' 0.3201 1.2651
                         'International Tables Vol C Tables 4.2.6.8 and 6.1.1.4'
    'Br' 'Br' -0.2901 2.4595
                         'International Tables Vol C Tables 4.2.6.8 and 6.1.1.4'
_computing_data_collection     'CrystalClear (Rigaku, 2008)'
_computing_cell_refinement     'CrystalClear (Rigaku, 2008)'
_computing_data_reduction     'CrystalClear (Rigaku, 2008)'
_computing_structure_solution     'SHELXS-97 (Sheldrick, 2008)'
_computing_structure_refinement     'SHELXL-97 (Sheldrick, 2008)'
_computing_molecular_graphics     'SHELXTL (Sheldrick, 2008)'
_computing_publication_material     'SHELXTL (Sheldrick, 2008)'
loop_
    _atom_site_type_symbol
    _atom_site_label
    _atom_site_fract_x
    _atom_site_fract_y
    _atom_site_fract_z
    _atom_site_U_iso_or_equiv
    _atom_site_thermal_displace_type
    _atom_site_calc_flag
    _atom_site_refinement_flags
    _atom_site_occupancy
    _atom_site_disorder_assembly
    _atom_site_disorder_group
    Br Br1 0.84869(2) 0.57837(3) 0.82867(2) 0.02310(10)
                                                      Uani d . 1.000 . .
    Cu Cu1 0.50000 0.50000 0.50000 0.01540(10)
                                             Uani d S 1.000 . .
    Cl Cl1 0.56447(5) 0.30682(6) 1.04373(4) 0.0204(2) Uani d . 1.000 . .
    Cl Cl2 -0.17769(6) 0.39010(9) 0.25396(6) 0.0444(2) Uani d . 1.000 . .
    O O1 0.60785(15) 0.52907(17) 0.64325(12) 0.0175(5) Uani d . 1.000 . .
    N N1 0.35254(17) 0.4484(2) 0.54915(14) 0.0159(5) Uani d . 1.000 . .
    C C1 0.5950(2) 0.4776(2) 0.73017(17) 0.0148(6) Uani d . 1.000 . .
    C C2 0.6964(2) 0.4879(2) 0.82837(18) 0.0170(7) Uani d . 1.000 . .
    C C3 0.6887(2) 0.4339(2) 0.92251(17) 0.0178(6) Uani d . 1.000 . .
    C C4 0.5768(2) 0.3680(2) 0.92269(17) 0.0178(7) Uani d . 1.000 . .
    C C5 0.4741(2) 0.3556(2) 0.83107(17) 0.0180(7) Uani d . 1.000 . .
    C C6 0.4826(2) 0.4100(2) 0.73471(17) 0.0165(7) Uani d . 1.000 . .
    C C7 0.3676(2) 0.4035(2) 0.64418(18) 0.0177(7) Uani d . 1.000 . .
    C C8 0.2249(2) 0.4343(2) 0.47615(17) 0.0175(6) Uani d . 1.000 . .
    C C9 0.1727(2) 0.3013(3) 0.44708(18) 0.0218(7) Uani d . 1.000 . .
    C C10 0.0474(2) 0.2874(3) 0.38026(19) 0.0254(8) Uani d . 1.000 . .
    C C11 -0.0229(2) 0.4077(3) 0.34322(19) 0.0247(7) Uani d . 1.000 . .
    C C12 0.0273(2) 0.5410(3) 0.3717(2) 0.0263(8) Uani d . 1.000 . .
    C C13 0.1522(2) 0.5547(3) 0.43829(19) 0.0219(7) Uani d . 1.000 . .
    H H3 0.75910 0.44180 0.98640 0.0210 Uiso c R 1.000 . .
    H H5 0.39790 0.31070 0.83260 0.0220 Uiso c R 1.000 . .
    H H7 0.29510 0.36170 0.65570 0.0210 Uiso c R 1.000 . .
    H H9 0.22280 0.21920 0.47300 0.0260 Uiso c R 1.000 . .
    H H10 0.01090 0.19630 0.36050 0.0300 Uiso c R 1.000 . .
    H H12 -0.02350 0.62270 0.34580 0.0320 Uiso c R 1.000 . .
    H H13 0.18810 0.64610 0.45800 0.0260 Uiso c R 1.000 . .
loop_
    _atom_site_aniso_label
    _atom_site_aniso_U_11
    _atom_site_aniso_U_22
    _atom_site_aniso_U_33
    _atom_site_aniso_U_12
    _atom_site_aniso_U_13
    _atom_site_aniso_U_23
    Br1 0.01730(10)
                  0.0301(2) 0.02140(10)
                                      -0.00560(10)
                                                 0.00540(10)
                                                           -0.00270(10)
    Cu1 0.0132(2) 0.0197(2) 0.0126(2) -0.0016(2) 0.00330(10)
                                                           0.0003(2)
    Cl1 0.0253(3) 0.0211(3) 0.0134(2) -0.0044(2) 0.0045(2) 0.0031(2)
    Cl2 0.0161(3) 0.0692(5) 0.0384(4) -0.0005(3) -0.0041(3) -0.0151(4)
    O1 0.0160(8) 0.0240(9) 0.0119(7) -0.0035(7) 0.0038(6) 0.0001(6)
    N1 0.0124(9) 0.0185(10) 0.0163(9) -0.0004(7) 0.0041(7) 0.0005(7)
    C1 0.0163(10) 0.0123(11) 0.0157(11) 0.0000(8) 0.0051(9) -0.0008(8)
    C2 0.0168(11) 0.0155(12) 0.0187(11) -0.0007(9) 0.0056(9) -0.0023(9)
    C3 0.0176(11) 0.0172(12) 0.0156(10) 0.0007(9) 0.0015(9) -0.0011(9)
    C4 0.0221(12) 0.0156(12) 0.0148(10) 0.0007(9) 0.0047(9) 0.0013(9)
    C5 0.0187(11) 0.0179(12) 0.0168(11) -0.0023(9) 0.0051(9) 0.0004(9)
    C6 0.0161(11) 0.0169(12) 0.0149(11) 0.0004(9) 0.0029(9) 0.0001(8)
    C7 0.0166(11) 0.0181(12) 0.0183(11) -0.0019(9) 0.0056(9) -0.0006(9)
    C8 0.0139(10) 0.0251(13) 0.0140(10) -0.0019(9) 0.0052(9) 0.0000(9)
    C9 0.0199(12) 0.0233(13) 0.0204(12) -0.0033(10) 0.0040(10) 0.0019(9)
    C10 0.0246(13) 0.0267(14) 0.0237(12) -0.0097(11) 0.0062(10) -0.0032(10)
    C11 0.0114(11) 0.0438(16) 0.0174(11) -0.0013(10) 0.0027(9) -0.0051(10)
    C12 0.0179(12) 0.0345(15) 0.0250(13) 0.0084(11) 0.0050(10) -0.0012(11)
    C13 0.0203(12) 0.0219(13) 0.0232(12) 0.0004(10) 0.0066(10) 0.0000(10)
_geom_special_details
;
 Bond distances, angles etc. have been calculated using the
 rounded fractional coordinates. All su's are estimated
 from the variances of the (full) variance-covariance matrix.
 The cell esds are taken into account in the estimation of
 distances, angles and torsion angles
;
loop_
    _geom_bond_atom_site_label_1
    _geom_bond_atom_site_label_2
    _geom_bond_site_symmetry_1
    _geom_bond_site_symmetry_2
    _geom_bond_distance
    _geom_bond_publ_flag
    Br1 C2 . . 1.888(2) no
    Cu1 O1 . . 1.9076(16) no
    Cu1 N1 . . 2.005(2) no
    Cu1 Cl1 . 2_656 2.9933(11) no
    Cu1 O1 . 3_666 1.9076(16) no
    Cu1 N1 . 3_666 2.005(2) no
    Cu1 Cl1 . 4_554 2.9933(11) no
    Cl1 C4 . . 1.754(2) no
    Cl2 C11 . . 1.745(3) no
    O1 C1 . . 1.302(3) no
    N1 C7 . . 1.289(3) no
    N1 C8 . . 1.435(3) no
    C1 C2 . . 1.420(3) no
    C1 C6 . . 1.416(3) no
    C2 C3 . . 1.378(3) no
    C3 C4 . . 1.386(3) no
    C4 C5 . . 1.373(3) no
    C5 C6 . . 1.410(3) no
    C6 C7 . . 1.439(3) no
    C8 C9 . . 1.383(3) no
    C8 C13 . . 1.388(3) no
    C9 C10 . . 1.388(3) no
    C10 C11 . . 1.374(4) no
    C11 C12 . . 1.377(4) no
    C12 C13 . . 1.383(3) no
    C3 H3 . . 0.9500 no
    C5 H5 . . 0.9500 no
    C7 H7 . . 0.9500 no
    C9 H9 . . 0.9500 no
    C10 H10 . . 0.9500 no
    C12 H12 . . 0.9500 no
    C13 H13 . . 0.9500 no
loop_
    _geom_angle_atom_site_label_1
    _geom_angle_atom_site_label_2
    _geom_angle_atom_site_label_3
    _geom_angle_site_symmetry_1
    _geom_angle_site_symmetry_2
    _geom_angle_site_symmetry_3
    _geom_angle
    _geom_angle_publ_flag
    O1 Cu1 N1 . . . 91.24(7) no
    Cl1 Cu1 O1 2_656 . . 94.96(5) no
    O1 Cu1 O1 . . 3_666 180.00 no
    O1 Cu1 N1 . . 3_666 88.76(7) no
    Cl1 Cu1 O1 4_554 . . 85.04(5) no
    Cl1 Cu1 N1 2_656 . . 97.49(6) no
    O1 Cu1 N1 3_666 . . 88.76(7) no
    N1 Cu1 N1 . . 3_666 180.00 no
    Cl1 Cu1 N1 4_554 . . 82.51(6) no
    Cl1 Cu1 O1 2_656 . 3_666 85.04(5) no
    Cl1 Cu1 N1 2_656 . 3_666 82.51(6) no
    Cl1 Cu1 Cl1 2_656 . 4_554 180.00 no
    O1 Cu1 N1 3_666 . 3_666 91.24(7) no
    Cl1 Cu1 O1 4_554 . 3_666 94.96(5) no
    Cl1 Cu1 N1 4_554 . 3_666 97.49(6) no
    Cu1 Cl1 C4 2_646 . . 103.02(7) no
    Cu1 O1 C1 . . . 128.08(15) no
    Cu1 N1 C7 . . . 122.60(16) no
    Cu1 N1 C8 . . . 121.93(14) no
    C7 N1 C8 . . . 114.56(19) no
    O1 C1 C2 . . . 120.5(2) no
    O1 C1 C6 . . . 123.8(2) no
    C2 C1 C6 . . . 115.73(19) no
    Br1 C2 C1 . . . 118.09(16) no
    Br1 C2 C3 . . . 118.95(17) no
    C1 C2 C3 . . . 123.0(2) no
    C2 C3 C4 . . . 119.1(2) no
    Cl1 C4 C3 . . . 119.02(17) no
    Cl1 C4 C5 . . . 119.67(17) no
    C3 C4 C5 . . . 121.3(2) no
    C4 C5 C6 . . . 119.5(2) no
    C1 C6 C5 . . . 121.4(2) no
    C1 C6 C7 . . . 122.24(19) no
    C5 C6 C7 . . . 116.1(2) no
    N1 C7 C6 . . . 126.9(2) no
    N1 C8 C9 . . . 120.15(19) no
    N1 C8 C13 . . . 119.69(19) no
    C9 C8 C13 . . . 120.1(2) no
    C8 C9 C10 . . . 120.3(2) no
    C9 C10 C11 . . . 118.8(3) no
    Cl2 C11 C10 . . . 118.7(2) no
    Cl2 C11 C12 . . . 119.5(2) no
    C10 C11 C12 . . . 121.7(2) no
    C11 C12 C13 . . . 119.4(2) no
    C8 C13 C12 . . . 119.7(2) no
    C2 C3 H3 . . . 120.00 no
    C4 C3 H3 . . . 120.00 no
    C4 C5 H5 . . . 120.00 no
    C6 C5 H5 . . . 120.00 no
    N1 C7 H7 . . . 117.00 no
    C6 C7 H7 . . . 117.00 no
    C8 C9 H9 . . . 120.00 no
    C10 C9 H9 . . . 120.00 no
    C9 C10 H10 . . . 121.00 no
    C11 C10 H10 . . . 121.00 no
    C11 C12 H12 . . . 120.00 no
    C13 C12 H12 . . . 120.00 no
    C8 C13 H13 . . . 120.00 no
    C12 C13 H13 . . . 120.00 no
loop_
    _geom_torsion_atom_site_label_1
    _geom_torsion_atom_site_label_2
    _geom_torsion_atom_site_label_3
    _geom_torsion_atom_site_label_4
    _geom_torsion_site_symmetry_1
    _geom_torsion_site_symmetry_2
    _geom_torsion_site_symmetry_3
    _geom_torsion_site_symmetry_4
    _geom_torsion
    _geom_torsion_publ_flag
    N1 Cu1 O1 C1 . . . . 22.33(18) no
    Cl1 Cu1 O1 C1 2_656 . . . 119.96(17) no
    N1 Cu1 O1 C1 3_666 . . . -157.67(18) no
    Cl1 Cu1 O1 C1 4_554 . . . -60.04(17) no
    O1 Cu1 N1 C7 . . . . -22.22(18) no
    O1 Cu1 N1 C8 . . . . 169.30(16) no
    Cl1 Cu1 N1 C7 2_656 . . . -117.39(17) no
    Cl1 Cu1 N1 C8 2_656 . . . 74.13(15) no
    O1 Cu1 N1 C7 3_666 . . . 157.78(18) no
    O1 Cu1 N1 C8 3_666 . . . -10.70(16) no
    Cl1 Cu1 N1 C7 4_554 . . . 62.61(17) no
    Cl1 Cu1 N1 C8 4_554 . . . -105.88(15) no
    Cu1 Cl1 C4 C3 2_646 . . . -124.36(15) no
    Cu1 Cl1 C4 C5 2_646 . . . 58.52(17) no
    Cu1 O1 C1 C2 . . . . 167.99(14) no
    Cu1 O1 C1 C6 . . . . -12.4(3) no
    Cu1 N1 C7 C6 . . . . 13.8(3) no
    C8 N1 C7 C6 . . . . -176.95(19) no
    Cu1 N1 C8 C9 . . . . 103.7(2) no
    Cu1 N1 C8 C13 . . . . -78.9(2) no
    C7 N1 C8 C9 . . . . -65.6(3) no
    C7 N1 C8 C13 . . . . 111.7(2) no
    O1 C1 C2 Br1 . . . . 0.2(3) no
    O1 C1 C2 C3 . . . . -179.21(19) no
    C6 C1 C2 Br1 . . . . -179.41(14) no
    C6 C1 C2 C3 . . . . 1.2(3) no
    O1 C1 C6 C5 . . . . 179.73(19) no
    O1 C1 C6 C7 . . . . -5.7(3) no
    C2 C1 C6 C5 . . . . -0.7(3) no
    C2 C1 C6 C7 . . . . 173.92(19) no
    Br1 C2 C3 C4 . . . . 179.69(15) no
    C1 C2 C3 C4 . . . . -0.9(3) no
    C2 C3 C4 Cl1 . . . . -177.01(16) no
    C2 C3 C4 C5 . . . . 0.1(3) no
    Cl1 C4 C5 C6 . . . . 177.47(15) no
    C3 C4 C5 C6 . . . . 0.4(3) no
    C4 C5 C6 C1 . . . . -0.1(3) no
    C4 C5 C6 C7 . . . . -174.99(18) no
    C1 C6 C7 N1 . . . . 4.1(3) no
    C5 C6 C7 N1 . . . . 178.9(2) no
    N1 C8 C9 C10 . . . . 177.1(2) no
    C13 C8 C9 C10 . . . . -0.2(3) no
    N1 C8 C13 C12 . . . . -177.1(2) no
    C9 C8 C13 C12 . . . . 0.2(4) no
    C8 C9 C10 C11 . . . . 0.5(3) no
    C9 C10 C11 Cl2 . . . . 176.83(18) no
    C9 C10 C11 C12 . . . . -0.8(4) no
    Cl2 C11 C12 C13 . . . . -176.80(19) no
    C10 C11 C12 C13 . . . . 0.8(4) no
    C11 C12 C13 C8 . . . . -0.5(4) no
data_global
_journal_date_recd_electronic     2012-04-22
_journal_date_accepted     2012-06-01
_journal_name_full     'Acta Crystallographica, Section E'
_journal_year     2012
_journal_volume     68
_journal_issue      8
_journal_page_first     m1118
_journal_page_last     m1118
_journal_paper_category     QM
_journal_paper_doi     10.1107/S1600536812025044
_journal_coeditor_code     SU2417
_publ_contact_author
;
Ping Zhang
Department of Chemistry,
Xianyang Normal University,
Xianyang, Shaanxi  712000
People's Republic of China
;
_publ_contact_author_email     'xianyangzhangpin@163.com'
_publ_contact_author_fax     ?
_publ_contact_author_phone     ?
_publ_section_title
;\
Bis{6-bromo-4-chloro-2-[(<i>E</i>)-(2-\
chlorophenyl)iminomethyl]phenolato-\k^2^<i>N</i>,<i>O</i>}copper(II)
;
loop_
    _publ_author_name
    _publ_author_address
    'Ping, Zhang'
;
Department of Chemistry,
Xianyang Normal University,
Xianyang, Shaanxi  712000
People's Republic of China
;
