# Supplementary material for: Bis{6-bromo-4-chloro-2-[(E)-(2-chloro­phenyl)­imino­meth­yl]­phenolato-κ2 N,O}copper(II)
Source: Acta Crystallogr Sect E Struct Rep Online. 2012 Jul 25;68(Pt 8):m1118. doi: 10.1107/S1600536812025044 (PMC3414162; doi:10.1107/S1600536812025044)
Supplement: Supplementary file 2 [file e-68-m1118-Isup2.hkl]

# 
# h,k,l, Fc-squared, Fo-squared, sigma(Fo-squared) and status flag 
# 
data_I
_shelx_title ' Y2891 in P2(1)/c' 
_shelx_refln_list_code          4 
_shelx_F_calc_maximum      225.85 
_exptl_crystal_F_000       734.00 
_reflns_d_resolution_high  0.7297 
 
loop_ 
 _symmetry_equiv_pos_as_xyz 
 'x, y, z' 
 '-x, y+1/2, -z+1/2' 
 '-x, -y, -z' 
 'x, -y-1/2, z-1/2' 
 
_cell_length_a    11.0644 
_cell_length_b     9.4369 
_cell_length_c    13.2772 
_cell_angle_alpha  90.000 
_cell_angle_beta  108.997 
_cell_angle_gamma  90.000 
 
_shelx_F_squared_multiplier     1.000 
 
loop_ 
 _refln_index_h 
 _refln_index_k 
 _refln_index_l 
 _refln_F_squared_calc 
 _refln_F_squared_meas 
 _refln_F_squared_sigma 
 _refln_observed_status 
   2   0   0     3158.47     3253.65     51.85 o 
   3   0   0    34439.43    31829.89   1153.65 o 
   4   0   0     3329.08     3428.57     39.26 o 
   5   0   0     3043.68     3336.53     46.65 o 
   6   0   0    21353.98    21508.30    417.03 o 
   7   0   0     4513.58     4647.39    109.13 o 
   8   0   0       13.05       12.58     29.09 o 
   9   0   0     7140.06     7325.10    138.12 o 
  10   0   0     1185.84     1167.03     62.11 o 
  11   0   0     1400.22     1387.52     65.92 o 
  12   0   0     2038.46     2083.77     78.47 o 
  13   0   0      213.37      197.47     48.67 o 
  14   0   0      664.46      606.87     99.37 o 
   1   1   0      611.57      432.84     15.49 o 
   2   1   0     4871.60     4930.17     33.56 o 
   3   1   0      229.14      299.75      8.19 o 
   4   1   0     1069.60     1130.15     16.55 o 
   5   1   0     3686.49     3590.73     66.42 o 
   6   1   0       33.17       56.29     18.63 o 
   7   1   0       33.32       15.74     22.71 o 
   8   1   0       47.90       42.81     32.85 o 
   9   1   0     2923.34     3082.27     66.89 o 
  10   1   0      536.00      570.55     34.89 o 
  11   1   0        8.57       33.69     25.12 o 
  12   1   0     2028.33     2012.36     55.93 o 
  13   1   0       11.20       13.40     23.15 o 
  14   1   0        3.16       22.31     26.88 o 
   0   2   0    43024.82    37057.29   1242.03 o 
   1   2   0      498.89      459.32      8.80 o 
   2   2   0      332.72      389.05      9.80 o 
   3   2   0     2276.23     2001.98     27.55 o 
   4   2   0      574.03      629.24     13.97 o 
   5   2   0     1066.61     1014.34     22.12 o 
   6   2   0    10499.02    10787.19    134.63 o 
   7   2   0       90.36      108.83     20.05 o 
   8   2   0     4716.99     4876.80     82.76 o 
   9   2   0     3880.01     4019.76    105.22 o 
  10   2   0      232.81      270.70     34.83 o 
  11   2   0     2091.55     2045.88     55.04 o 
  12   2   0      456.83      473.14     35.54 o 
  13   2   0      295.14      310.88     32.95 o 
  14   2   0      338.47      321.77     40.21 o 
   1   3   0     3087.16     3100.01     47.28 o 
   2   3   0       73.89       81.89      5.72 o 
   3   3   0     2422.56     2362.41     22.19 o 
   4   3   0     3556.95     3620.27     33.84 o 
   5   3   0     4253.63     4191.23     53.26 o 
   6   3   0     2700.54     2573.64     34.09 o 
   7   3   0      416.95      476.33     28.05 o 
   8   3   0      199.27      213.88     27.00 o 
   9   3   0     3858.58     4046.97     75.14 o 
  10   3   0        0.26       19.47     18.93 o 
  11   3   0     1429.03     1486.73     55.71 o 
  12   3   0     1802.13     1915.70     67.90 o 
  13   3   0      922.88      893.61     57.49 o 
   0   4   0      230.35      230.40     31.28 o 
   1   4   0     4667.29     4389.37     54.81 o 
   2   4   0     3020.05     2751.02     24.25 o 
   3   4   0     2175.74     2404.91     46.91 o 
   4   4   0     2023.74     1826.62     31.65 o 
   5   4   0     2042.99     2008.51     38.97 o 
   6   4   0      694.73      743.09     22.16 o 
   7   4   0     1714.67     1822.37     42.24 o 
   8   4   0      958.97      986.99     35.38 o 
   9   4   0        1.11       23.57     18.63 o 
  10   4   0     1681.10     1679.81     67.87 o 
  11   4   0     1200.83     1265.65     58.67 o 
  12   4   0        3.83       33.84     37.65 o 
  13   4   0      373.14      377.06     46.80 o 
   1   5   0     3295.97     3297.92     30.97 o 
   2   5   0      900.31      830.47     13.56 o 
   3   5   0      750.57      754.92     13.10 o 
   4   5   0     2570.18     2723.97     31.71 o 
   5   5   0     2068.52     1940.65     29.21 o 
   6   5   0       13.11       28.15     18.80 o 
   7   5   0       15.55       32.46     19.70 o 
   8   5   0      357.79      363.72     26.73 o 
   9   5   0      365.01      358.71     26.32 o 
  10   5   0        2.86       -9.11     17.24 o 
  11   5   0     1026.85     1076.18     64.64 o 
  12   5   0       80.31       97.93     40.87 o 
  13   5   0      266.71      247.97     38.62 o 
   0   6   0     1985.83     2017.71     86.52 o 
   1   6   0    11102.08    11345.22     88.39 o 
   2   6   0     5733.71     5826.31    108.41 o 
   3   6   0     1139.43     1042.91     15.89 o 
   4   6   0     5373.96     5306.48    114.18 o 
   5   6   0      887.21      835.16     26.54 o 
   6   6   0     2562.27     2422.53     44.77 o 
   7   6   0     2034.84     2164.64     42.92 o 
   8   6   0        2.70       14.78     16.71 o 
   9   6   0      291.15      290.38     26.80 o 
  10   6   0     3235.52     3302.75     90.98 o 
  11   6   0        1.96        1.48     24.94 o 
  12   6   0        0.51       17.83     26.48 o 
   1   7   0       89.97      122.44     31.49 o 
   2   7   0       61.66       88.80     13.56 o 
   3   7   0      508.75      522.05     20.58 o 
   4   7   0      162.04      151.01     14.43 o 
   5   7   0      173.13      175.38     15.26 o 
   6   7   0      989.58      973.68     28.98 o 
   7   7   0       64.11       53.35     15.18 o 
   8   7   0       83.29      106.98     20.51 o 
   9   7   0       75.69       75.91     27.64 o 
  10   7   0       82.48      129.55     68.04 o 
  11   7   0      138.11      128.87     47.57 o 
  12   7   0       96.84      118.50     66.79 o 
   0   8   0     1607.85     1533.96     89.86 o 
   1   8   0     1352.74     1334.95     59.34 o 
   2   8   0      692.39      640.78     21.65 o 
   3   8   0      109.23      103.65     20.92 o 
   4   8   0     2353.35     2645.70     75.39 o 
   5   8   0      551.25      508.06     56.71 o 
   6   8   0        1.91       30.92     16.74 o 
   7   8   0     2660.08     2848.61    150.60 o 
   8   8   0      196.14      180.79     38.37 o 
   9   8   0      433.97      359.73     50.42 o 
  10   8   0     2735.00     2589.46    106.54 o 
  11   8   0       13.01       33.62     48.76 o 
   1   9   0     1270.52     1307.79     67.51 o 
   2   9   0     2865.50     3192.32    106.61 o 
   3   9   0       14.17       16.74     27.12 o 
   4   9   0      175.85      187.31     37.77 o 
   5   9   0     2314.31     2463.79     83.63 o 
   6   9   0       21.19       30.15     20.02 o 
   7   9   0      100.92      120.89     71.82 o 
   8   9   0     1062.39      956.48     91.95 o 
   9   9   0      524.14      441.95     69.48 o 
  10   9   0       92.09       51.30     73.57 o 
   0  10   0     1913.81     2075.49    115.81 o 
   1  10   0      503.46      525.69     49.90 o 
   2  10   0      521.70      458.54     46.15 o 
   3  10   0      971.63     1004.78     80.64 o 
   4  10   0      149.96      149.00     40.06 o 
   5  10   0        0.99        8.32     55.39 o 
   6  10   0      282.00      310.61     83.88 o 
   7  10   0        3.80       32.18     55.94 o 
   8  10   0       30.63       71.43     87.07 o 
   1  11   0      589.68      681.38     74.41 o 
   2  11   0       95.54       92.18     34.27 o 
   3  11   0      223.95      211.49     73.67 o 
   4  11   0      807.44      824.44    104.55 o 
   5  11   0       36.62       49.81     71.53 o 
   6  11   0      330.27      266.63     78.45 o 
   7  11   0       18.43        2.34     50.26 o 
   0  12   0      389.61      484.44     91.15 o 
   1  12   0        1.36       34.62     37.31 o 
   2  12   0        1.74       22.56     48.56 o 
   3  12   0      863.87      950.30    108.04 o 
   4  12   0       22.05        8.77     44.88 o 
   5  12   0      540.31      524.14     84.87 o 
 -14   1   1      232.05      209.67     41.41 o 
 -13   1   1      234.87      244.64     39.84 o 
 -12   1   1     3797.50     3987.73     83.44 o 
 -11   1   1      301.42      291.22     29.23 o 
 -10   1   1      200.03      237.26     27.14 o 
  -9   1   1     2175.03     2176.99     50.48 o 
  -8   1   1      330.45      335.24     26.18 o 
  -7   1   1     5620.17     5689.62    136.73 o 
  -6   1   1     5148.99     5277.37     59.92 o 
  -5   1   1     3479.45     3767.90     36.34 o 
  -4   1   1     5182.42     4633.97     35.63 o 
  -3   1   1      863.57      815.36     12.58 o 
  -2   1   1      516.49      535.87     10.03 o 
   0   1   1     4106.74     3946.61     48.46 o 
   1   1   1     2197.09     2362.21     17.12 o 
   2   1   1     9526.51     9067.07     33.96 o 
   3   1   1     2539.36     2551.41     32.42 o 
   4   1   1     1905.89     1766.80     27.49 o 
   5   1   1     3897.88     3429.40     82.61 o 
   6   1   1      161.09      184.75     24.16 o 
   7   1   1    10611.03    11015.95    162.10 o 
   8   1   1    14309.40    14592.89    240.98 o 
   9   1   1       20.96        7.89     26.48 o 
  10   1   1     3618.27     3781.53     88.24 o 
  11   1   1      993.24     1026.11     47.16 o 
  12   1   1     1845.58     1723.45     75.43 o 
  13   1   1     1749.18     1769.16     64.93 o 
  14   1   1      440.25      411.66     70.33 o 
 -14   2   1        4.62       32.62     27.16 o 
 -13   2   1       73.10       63.25     35.72 o 
 -12   2   1     2291.01     2342.70     73.90 o 
 -11   2   1        3.33        3.40     23.37 o 
 -10   2   1      596.17      569.82     33.66 o 
  -9   2   1     5845.09     6019.18     90.56 o 
  -8   2   1     2707.09     2805.38     56.79 o 
  -7   2   1     2514.08     2623.11     47.56 o 
  -6   2   1     6597.15     6484.03     94.20 o 
  -5   2   1    10473.07    11145.63    131.51 o 
  -4   2   1     4912.58     5256.86     51.22 o 
  -3   2   1     8721.82     8452.00     70.61 o 
  -2   2   1    34839.82    33580.29    962.22 o 
  -1   2   1    25060.62    23827.49    116.92 o 
   0   2   1     8600.89     8531.37     74.29 o 
   1   2   1    10184.17    10278.09     41.41 o 
   2   2   1     1811.53     1900.39     21.80 o 
   3   2   1    16112.53    16272.12    137.41 o 
   4   2   1     4321.77     4294.83     36.68 o 
   5   2   1       12.73       28.29     14.33 o 
   6   2   1     2332.67     2463.77     49.86 o 
   7   2   1     5340.87     5580.41    169.42 o 
   8   2   1      118.05      125.41     26.63 o 
   9   2   1       81.32       60.51     19.53 o 
  10   2   1     2506.38     2549.77     73.53 o 
  11   2   1       24.70       16.32     16.22 o 
  12   2   1        7.57        5.69     27.57 o 
  13   2   1      734.41      769.50     55.23 o 
 -14   3   1      325.54      318.07     45.20 o 
 -13   3   1      954.13      966.26     55.23 o 
 -12   3   1      777.01      699.69     34.78 o 
 -11   3   1      672.25      692.38     38.13 o 
 -10   3   1      303.13      302.16     34.02 o 
  -9   3   1        4.71       18.11     12.87 o 
  -8   3   1        0.83       13.24     12.44 o 
  -7   3   1      695.47      703.26     22.70 o 
  -6   3   1       81.72       77.84     11.59 o 
  -5   3   1        1.73       13.09      8.14 o 
  -4   3   1     3990.84     3745.43     44.58 o 
  -3   3   1     6440.31     6531.49    115.75 o 
  -2   3   1    14710.03    15146.95     67.48 o 
  -1   3   1    34830.44    34295.92    283.49 o 
   0   3   1    12398.14    13204.01     67.31 o 
   1   3   1     3098.17     3091.87     20.16 o 
   2   3   1     5594.64     5589.30     50.02 o 
   3   3   1      471.56      405.55     11.79 o 
   4   3   1        7.33       21.37     11.20 o 
   5   3   1      186.47      154.59     13.34 o 
   6   3   1       17.86       32.64     18.60 o 
   7   3   1       11.64       25.31     23.22 o 
   8   3   1     1343.00     1361.01     40.93 o 
   9   3   1       36.59       49.24     22.68 o 
  10   3   1       40.39       39.14     20.52 o 
  11   3   1       39.75       68.59     29.43 o 
  12   3   1      149.89      141.81     30.64 o 
  13   3   1      149.86      165.46     37.73 o 
 -13   4   1     1122.35     1034.17    142.20 o 
 -12   4   1      116.07      142.91     48.46 o 
 -11   4   1      522.31      476.96     47.50 o 
 -10   4   1     1662.03     1751.32     85.45 o 
  -9   4   1     1990.77     2090.34     52.54 o 
  -8   4   1     1361.30     1376.46     39.89 o 
  -7   4   1      205.60      205.71     16.79 o 
  -6   4   1     8032.98     8428.74    113.42 o 
  -5   4   1      242.68      229.20     15.07 o 
  -4   4   1      156.80      187.93     10.58 o 
  -3   4   1    20047.37    20470.76    265.58 o 
  -2   4   1    10373.19    10421.72     66.71 o 
  -1   4   1     1404.01     1437.82     28.95 o 
   0   4   1     2496.78     2321.78     30.63 o 
   1   4   1     7515.83     7429.53     39.98 o 
   2   4   1      625.12      685.14     16.40 o 
   3   4   1      492.66      389.93     13.44 o 
   4   4   1    12982.20    13312.33    178.46 o 
   5   4   1      218.70      286.28     18.47 o 
   6   4   1       72.30       76.65     17.73 o 
   7   4   1     5783.93     5889.40     77.35 o 
   8   4   1     4460.38     4672.21     64.75 o 
   9   4   1      301.21      346.59     31.20 o 
  10   4   1      361.48      365.17     39.32 o 
  11   4   1     1791.22     1841.98     73.87 o 
  12   4   1      281.19      232.64     35.04 o 
  13   4   1      402.86      383.09     44.12 o 
 -13   5   1      372.34      379.77     42.93 o 
 -12   5   1        9.41       50.97     35.72 o 
 -11   5   1     4485.67     4442.37    102.08 o 
 -10   5   1      922.50      878.39     44.98 o 
  -9   5   1     1239.77     1189.48     43.69 o 
  -8   5   1     3204.96     3381.54     53.97 o 
  -7   5   1      766.61      765.29     27.47 o 
  -6   5   1      413.31      375.01     16.08 o 
  -5   5   1     4620.80     4627.03     65.48 o 
  -4   5   1      268.48      293.77     13.47 o 
  -3   5   1     2883.38     2949.90     30.01 o 
  -2   5   1     2936.93     2931.51     50.75 o 
  -1   5   1      167.39      171.01      9.10 o 
   0   5   1     1801.00     1660.03     21.61 o 
   1   5   1       94.52      141.70      9.95 o 
   2   5   1      968.59      928.82     22.13 o 
   3   5   1     4059.30     3793.79     78.00 o 
   4   5   1      820.38      750.75     23.28 o 
   5   5   1       31.45       33.05     10.46 o 
   6   5   1    11420.33    12298.92     92.38 o 
   7   5   1      187.18      207.44     25.79 o 
   8   5   1      250.84      257.04     23.77 o 
   9   5   1     5703.55     6061.67     77.96 o 
  10   5   1       25.50       57.03     26.67 o 
  11   5   1      103.43      106.76     32.31 o 
  12   5   1     1818.12     1869.69     69.40 o 
 -12   6   1        0.31       20.99     34.72 o 
 -11   6   1      340.20      319.20     37.69 o 
 -10   6   1       95.54       90.65     28.41 o 
  -9   6   1       63.82       48.76     24.09 o 
  -8   6   1       18.02       61.23     17.63 o 
  -7   6   1      237.54      227.85     20.76 o 
  -6   6   1      184.71      170.30     12.60 o 
  -5   6   1       71.85       73.44     10.42 o 
  -4   6   1      388.73      367.16     15.72 o 
  -3   6   1       39.46       33.47      4.65 o 
  -2   6   1       90.69       78.26      7.76 o 
  -1   6   1       23.43       23.95     11.41 o 
   0   6   1       58.40       51.35     25.56 o 
   1   6   1     1839.47     1951.75     76.32 o 
   2   6   1     2833.80     2864.14     61.08 o 
   3   6   1      376.76      355.76     14.76 o 
   4   6   1       21.11       36.04     12.40 o 
   5   6   1      740.41      715.60     41.90 o 
   6   6   1      386.26      365.96     22.46 o 
   7   6   1       45.24       26.61     15.71 o 
   8   6   1      567.10      563.39     29.54 o 
   9   6   1      312.81      330.10     27.07 o 
  10   6   1      201.50      209.60     31.58 o 
  11   6   1       34.79       76.91     38.13 o 
  12   6   1      341.88      296.78     36.98 o 
 -12   7   1       34.50       25.19     35.80 o 
 -11   7   1     1872.62     1912.44    100.22 o 
 -10   7   1        1.25       15.08     30.94 o 
  -9   7   1      124.26      114.30     23.98 o 
  -8   7   1     2038.03     2041.96     79.50 o 
  -7   7   1     1326.85     1219.42     52.14 o 
  -6   7   1       16.16       23.88     14.83 o 
  -5   7   1     5089.70     5063.35     65.39 o 
  -4   7   1      432.76      410.76     19.13 o 
  -3   7   1     1996.36     1961.16     35.49 o 
  -2   7   1     9064.06     9126.87    234.37 o 
  -1   7   1       95.11      159.88     45.35 o 
   0   7   1     1848.94     1869.94     85.95 o 
   1   7   1     4210.30     4016.67    112.30 o 
   2   7   1     1944.15     1967.87     30.74 o 
   3   7   1     2896.77     2856.58     42.67 o 
   4   7   1      753.65      780.70     24.49 o 
   5   7   1      334.93      369.79     21.24 o 
   6   7   1     2464.22     2539.47     55.81 o 
   7   7   1       59.70       67.38     18.66 o 
   8   7   1      240.34      244.21     25.34 o 
   9   7   1     2211.29     2243.88    154.06 o 
  10   7   1      135.20      163.86     35.99 o 
  11   7   1       12.58       27.97     36.05 o 
 -11   8   1        1.39       34.90     41.60 o 
 -10   8   1      285.27      291.92     52.43 o 
  -9   8   1      501.45      467.46     55.91 o 
  -8   8   1      562.80      567.69     59.20 o 
  -7   8   1     1306.41     1209.14     57.75 o 
  -6   8   1     1165.57     1144.66     44.06 o 
  -5   8   1     1214.78     1097.61     48.35 o 
  -4   8   1      171.64      176.46     19.46 o 
  -3   8   1      955.24      959.76     31.54 o 
  -2   8   1      426.15      460.10     44.58 o 
  -1   8   1      558.20      567.25     51.32 o 
   0   8   1     2733.01     2847.21     81.42 o 
   1   8   1     1806.24     1929.36     68.76 o 
   2   8   1        0.88       15.39     12.25 o 
   3   8   1     1258.00     1236.14     58.60 o 
   4   8   1      401.85      471.15     45.94 o 
   5   8   1       79.35       77.61     21.03 o 
   6   8   1      565.44      548.20     33.50 o 
   7   8   1      919.48      895.26     40.97 o 
   8   8   1       10.79        6.61     30.16 o 
   9   8   1      148.80      153.42     41.21 o 
  10   8   1      375.63      339.09     51.78 o 
 -10   9   1      112.07      166.36     69.98 o 
  -9   9   1       44.47      104.10     70.68 o 
  -8   9   1      507.97      500.58     81.14 o 
  -7   9   1       21.77       36.97     27.26 o 
  -6   9   1      293.43      321.42     60.32 o 
  -5   9   1     1726.62     1670.99    113.56 o 
  -4   9   1       32.33       46.72     29.79 o 
  -3   9   1      405.61      456.57     45.20 o 
  -2   9   1     2118.08     2142.24     83.33 o 
  -1   9   1        4.01       16.71     29.10 o 
   0   9   1      429.60      437.97     48.60 o 
   1   9   1     1025.78     1085.74     65.15 o 
   2   9   1       30.36       32.28     32.36 o 
   3   9   1      600.13      632.45     54.33 o 
   4   9   1      936.68      898.48     53.51 o 
   5   9   1       56.79       59.46     29.10 o 
   6   9   1      427.68      486.40     44.87 o 
   7   9   1      245.04      259.60     73.87 o 
   8   9   1        8.96       13.65     23.43 o 
   9   9   1      659.16      710.52     89.61 o 
  -9  10   1      134.92      170.89     64.70 o 
  -8  10   1      278.79      347.22     88.41 o 
  -7  10   1     1152.00     1043.74    109.88 o 
  -6  10   1      246.65      363.06     88.41 o 
  -5  10   1      505.58      433.69     87.46 o 
  -4  10   1      250.00      299.20     78.90 o 
  -3  10   1     1019.84     1096.35     58.90 o 
  -2  10   1      559.82      586.66     47.95 o 
  -1  10   1       21.54       40.31     45.97 o 
   0  10   1     1001.26      938.75     57.73 o 
   1  10   1      520.96      503.17     52.20 o 
   2  10   1      158.65      195.75     36.40 o 
   3  10   1      245.28      238.97     41.63 o 
   4  10   1      578.98      617.72     67.62 o 
   5  10   1      268.35      332.23     81.89 o 
   6  10   1      119.82      158.24     82.23 o 
   7  10   1      825.26      845.31     95.33 o 
   8  10   1      567.40      491.26    105.10 o 
  -7  11   1      777.24      936.76    126.12 o 
  -6  11   1      336.37      459.29    114.51 o 
  -5  11   1        9.51       -8.27     54.09 o 
  -4  11   1      709.44      736.03     88.96 o 
  -3  11   1        2.67       26.60     47.12 o 
  -2  11   1        7.41       33.31     28.18 o 
  -1  11   1      614.79      699.09     56.59 o 
   0  11   1       44.12       34.23     29.01 o 
   1  11   1       35.35       20.58     27.26 o 
   2  11   1      947.54     1007.48     90.23 o 
   3  11   1      163.07      222.86     76.01 o 
   4  11   1      250.03      300.55     76.61 o 
   5  11   1     1161.53     1322.43    106.44 o 
   6  11   1        9.14       38.15     48.91 o 
   7  11   1      238.09      263.34     74.36 o 
  -5  12   1       17.23       36.51     52.30 o 
  -4  12   1       79.28       80.59     53.99 o 
  -3  12   1      190.82      197.84     63.95 o 
  -2  12   1       10.65       77.55     72.47 o 
  -1  12   1        3.08       29.19     48.31 o 
   0  12   1        5.35       10.24     35.85 o 
   1  12   1      124.61      137.58     42.15 o 
   2  12   1       12.49       10.81     47.22 o 
   3  12   1      239.37      322.66     87.17 o 
   4  12   1      549.15      573.40    101.91 o 
   5  12   1       10.69       21.47     52.30 o 
 -14   0   2     2897.63     2827.78     95.08 o 
 -13   0   2     2148.91     2323.26     97.61 o 
 -12   0   2      557.84      548.85     49.76 o 
 -11   0   2     2544.70     2626.05     92.13 o 
 -10   0   2      388.26      432.50     46.82 o 
  -9   0   2     6923.06     7031.82    123.82 o 
  -8   0   2     2905.90     2686.10    151.39 o 
  -7   0   2     1053.27      887.89     54.69 o 
  -6   0   2     9941.18    10618.63    105.44 o 
  -5   0   2    28059.17    26687.02    535.00 o 
  -4   0   2     9494.11     9463.92    101.88 o 
  -3   0   2       24.39       36.95      6.73 o 
  -2   0   2    14367.86    14153.22    170.42 o 
  -1   0   2     1653.24     1634.24    101.46 o 
   0   0   2       53.02       57.97      7.69 o 
   1   0   2    42164.02    34460.86    503.27 o 
   2   0   2       77.61       90.11      8.39 o 
   3   0   2     3201.53     3355.56     32.90 o 
   4   0   2     4959.41     4352.21     69.20 o 
   5   0   2     4156.13     4900.71    109.16 o 
   6   0   2       10.15       30.36     24.19 o 
   7   0   2     5431.65     5237.87    196.79 o 
   8   0   2      639.40      688.89     77.15 o 
   9   0   2      154.26      170.05     49.29 o 
  10   0   2      480.78      583.31     59.66 o 
  11   0   2       57.64       84.76     45.86 o 
  12   0   2      635.67      652.06     59.43 o 
  13   0   2      538.14      526.14     58.44 o 
 -14   1   2      691.85      681.27     70.63 o 
 -13   1   2       41.10       15.74     21.10 o 
 -12   1   2       27.97       44.10     23.55 o 
 -11   1   2      321.81      326.79     31.29 o 
 -10   1   2       89.12      124.33     24.60 o 
  -9   1   2      140.85      144.24     22.23 o 
  -8   1   2      279.89      311.81     25.11 o 
  -7   1   2     1087.87     1105.95     24.91 o 
  -6   1   2     1486.83     1545.44     28.88 o 
  -5   1   2      973.96     1069.25     21.35 o 
  -4   1   2     6701.86     6995.94     94.88 o 
  -3   1   2      689.53      765.93     18.23 o 
  -2   1   2     6303.22     6627.00     50.78 o 
  -1   1   2       36.77       48.25      2.99 o 
   0   1   2      471.03      468.33      7.30 o 
   1   1   2       80.61      112.51      5.62 o 
   2   1   2      629.01      724.05     11.28 o 
   3   1   2    11042.91    11327.66     74.95 o 
   4   1   2      454.35      412.85     19.94 o 
   5   1   2      510.10      598.81     28.31 o 
   6   1   2     4353.36     4401.84     54.41 o 
   7   1   2     1328.38     1328.60     48.62 o 
   8   1   2        3.90       22.39     21.15 o 
   9   1   2      242.57      275.69     37.91 o 
  10   1   2     2289.66     2287.81     69.57 o 
  11   1   2      204.06      229.49     39.34 o 
  12   1   2      334.08      350.80     37.63 o 
  13   1   2      777.69      762.78     45.48 o 
 -14   2   2      492.32      475.50     50.94 o 
 -13   2   2     1183.76     1256.06     58.60 o 
 -12   2   2        8.45       13.84     17.59 o 
 -11   2   2     1938.68     1924.76     47.96 o 
 -10   2   2     1253.28     1272.68     51.66 o 
  -9   2   2       45.62       44.70     24.33 o 
  -8   2   2     4764.10     4868.39     81.38 o 
  -7   2   2     1890.84     1896.25     34.04 o 
  -6   2   2       49.93       53.59     10.02 o 
  -5   2   2     9664.22     9855.88    103.46 o 
  -4   2   2     4357.06     4559.37     60.91 o 
  -3   2   2      453.87      487.65      6.86 o 
  -2   2   2     2752.72     2488.27     39.18 o 
  -1   2   2     1911.41     2174.81     17.07 o 
   0   2   2     1822.10     2049.98     15.53 o 
   1   2   2     9941.24     9626.45     43.72 o 
   2   2   2      119.84      163.71      8.24 o 
   3   2   2       84.51       70.81      6.80 o 
   4   2   2     5954.32     5504.32     56.98 o 
   5   2   2     1029.32      993.97     31.76 o 
   6   2   2     4516.27     4592.67     56.29 o 
   7   2   2    12447.80    12929.02    104.50 o 
   8   2   2      680.56      694.35     35.79 o 
   9   2   2      503.49      482.93     41.41 o 
  10   2   2      655.67      668.57     43.82 o 
  11   2   2       89.96       74.44     30.55 o 
  12   2   2      224.76      266.33     47.81 o 
  13   2   2       18.03        4.83     22.83 o 
 -14   3   2      779.88      850.54     57.35 o 
 -13   3   2      379.99      415.00     50.53 o 
 -12   3   2     1132.62     1038.07     51.88 o 
 -11   3   2      473.29      534.81     31.78 o 
 -10   3   2     4239.67     4291.93    103.34 o 
  -9   3   2       31.89       31.85     20.93 o 
  -8   3   2     2987.19     2975.14     45.04 o 
  -7   3   2     1366.66     1355.78     33.45 o 
  -6   3   2      682.25      617.74     23.11 o 
  -5   3   2     1695.74     1662.28     46.82 o 
  -4   3   2     5561.52     5766.35     88.76 o 
  -3   3   2     3618.78     3560.23     28.93 o 
  -2   3   2      256.75      276.29      7.66 o 
  -1   3   2     9207.21     9268.90     44.36 o 
   0   3   2     7659.60     7637.43     34.85 o 
   1   3   2     5286.43     5535.26     26.79 o 
   2   3   2     5571.89     5524.02     51.19 o 
   3   3   2     7035.17     6835.48     45.81 o 
   4   3   2     5022.01     5301.72     90.48 o 
   5   3   2     1732.13     1708.51     35.27 o 
   6   3   2    11921.33    12040.06    138.81 o 
   7   3   2      937.68      983.78     41.96 o 
   8   3   2        6.44       30.90     23.24 o 
   9   3   2     5906.38     6042.78    111.21 o 
  10   3   2     2390.88     2455.51     74.09 o 
  11   3   2       11.17       24.36     22.80 o 
  12   3   2     2296.01     2323.08     61.31 o 
  13   3   2      685.83      646.28     52.34 o 
 -14   4   2        5.36       36.16     32.37 o 
 -13   4   2      280.81      243.78     50.79 o 
 -12   4   2     1014.85     1089.68     72.16 o 
 -11   4   2      170.06      160.77     42.22 o 
 -10   4   2        9.40       47.61     23.33 o 
  -9   4   2     3421.51     3473.25    156.23 o 
  -8   4   2      589.00      561.47     31.13 o 
  -7   4   2      853.53      814.05     26.25 o 
  -6   4   2     4156.16     4271.65     82.68 o 
  -5   4   2       11.56       45.95     10.57 o 
  -4   4   2     3484.71     3630.08     72.09 o 
  -3   4   2    21729.07    22257.94    239.53 o 
  -2   4   2      169.20      169.50      8.13 o 
  -1   4   2     3563.88     3527.56     40.39 o 
   0   4   2     9998.66    10287.97     60.74 o 
   1   4   2      969.87     1012.42     16.46 o 
   2   4   2     1691.48     1701.02     19.34 o 
   3   4   2     3120.89     3024.59     38.20 o 
   4   4   2        7.50       26.24     11.19 o 
   5   4   2     1448.00     1489.76     35.60 o 
   6   4   2     8611.35     9217.72    173.78 o 
   7   4   2      383.64      375.40     30.63 o 
   8   4   2     2444.12     2401.06     52.60 o 
   9   4   2      864.25      923.35     40.07 o 
  10   4   2       20.63       32.86     24.04 o 
  11   4   2      123.36      132.25     35.89 o 
  12   4   2      584.35      584.50     52.62 o 
  13   4   2       86.27       85.75     34.43 o 
 -13   5   2       93.23       83.68     30.28 o 
 -12   5   2       35.27       75.97     35.08 o 
 -11   5   2      300.30      297.02     37.78 o 
 -10   5   2     2060.24     2017.17     71.50 o 
  -9   5   2        2.84       23.66     15.05 o 
  -8   5   2     2187.12     2237.40     41.93 o 
  -7   5   2     1837.88     1811.19     38.67 o 
  -6   5   2      439.72      422.07     16.40 o 
  -5   5   2     1583.89     1581.84     34.85 o 
  -4   5   2     1817.45     1741.44     42.26 o 
  -3   5   2     3278.18     3192.24     29.11 o 
  -2   5   2     3241.79     3299.52     40.50 o 
  -1   5   2     1835.03     1737.13     22.39 o 
   0   5   2     2405.26     2394.72     29.24 o 
   1   5   2      176.33      200.19      8.15 o 
   2   5   2     2476.35     2410.80     36.91 o 
   3   5   2     2280.12     2252.70     40.60 o 
   4   5   2      370.63      365.26     17.77 o 
   5   5   2     1590.29     1592.39     38.43 o 
   6   5   2     3021.92     3092.92     80.45 o 
   7   5   2      216.38      248.65     28.39 o 
   8   5   2      120.52      110.32     22.02 o 
   9   5   2      527.48      542.49     35.03 o 
  10   5   2      418.49      425.25     34.18 o 
  11   5   2        2.27       26.42     13.42 o 
  12   5   2      485.73      479.85     50.89 o 
 -13   6   2       53.38       53.00     39.95 o 
 -12   6   2     1813.28     1864.08     75.90 o 
 -11   6   2      111.45       84.35     42.39 o 
 -10   6   2       30.66        7.17     23.00 o 
  -9   6   2     5503.47     5806.48    206.63 o 
  -8   6   2      466.95      496.56     25.49 o 
  -7   6   2      112.32      102.59     16.22 o 
  -6   6   2     6209.78     6419.95    146.21 o 
  -5   6   2      934.36      959.89     25.97 o 
  -4   6   2     2259.81     2133.27     35.23 o 
  -3   6   2    16687.22    16656.09    155.95 o 
  -2   6   2      100.57      123.10     10.97 o 
  -1   6   2     5326.01     5211.73     89.86 o 
   0   6   2     6792.98     6898.23     69.36 o 
   1   6   2     1902.55     1901.14     19.26 o 
   2   6   2     4707.80     4863.73     82.88 o 
   4   6   2     1123.32     1136.98     25.84 o 
   5   6   2     3557.80     3483.41    133.19 o 
   6   6   2     1343.52     1368.29     37.90 o 
   7   6   2      788.19      763.18     33.80 o 
   8   6   2     2249.58     2323.49     51.50 o 
   9   6   2        1.24       24.11     18.26 o 
  10   6   2      180.53      192.66     32.27 o 
  11   6   2      647.35      683.16     47.43 o 
  12   6   2       82.88       82.04     40.79 o 
 -12   7   2      203.61      115.16     66.54 o 
 -11   7   2        9.68       18.76     34.60 o 
 -10   7   2        2.48       21.10     33.01 o 
  -9   7   2      141.44      140.01     38.24 o 
  -8   7   2       67.46       66.65     21.80 o 
  -7   7   2      261.03      225.93     24.19 o 
  -6   7   2      412.72      361.24     20.11 o 
  -5   7   2      289.96      291.48     16.48 o 
  -4   7   2        1.94        9.68      6.17 o 
  -3   7   2      208.65      186.54     11.88 o 
  -2   7   2      612.94      597.80     18.42 o 
  -1   7   2        3.41        7.94      4.64 o 
   0   7   2       68.19      101.23     28.87 o 
   1   7   2       15.31       22.70     11.77 o 
   2   7   2      414.08      417.17     33.19 o 
   3   7   2        8.61       13.09      7.57 o 
   4   7   2     1319.79     1304.71     29.20 o 
   5   7   2      176.00      193.18     19.98 o 
   6   7   2       85.23       96.69     18.04 o 
   7   7   2       39.52       84.09     22.86 o 
   8   7   2       87.06       93.72     22.05 o 
   9   7   2     1095.92     1102.74     72.03 o 
  10   7   2       28.37       48.92     34.06 o 
  11   7   2       24.30       41.50     37.37 o 
 -11   8   2      403.72      351.35     57.93 o 
 -10   8   2      287.54      250.43     44.65 o 
  -9   8   2     2575.43     2335.00    163.72 o 
  -8   8   2     1191.66     1105.73     88.26 o 
  -7   8   2      226.17      247.90     40.64 o 
  -6   8   2     1622.54     1555.57     65.66 o 
  -5   8   2       18.52       16.84     14.92 o 
  -4   8   2      115.06      122.97     21.81 o 
  -3   8   2      579.50      563.22     27.30 o 
  -2   8   2       16.08       25.95     12.16 o 
  -1   8   2      116.57      133.55     38.68 o 
   0   8   2       72.45       75.28     33.29 o 
   1   8   2      227.33      226.65     36.50 o 
   2   8   2     2538.79     2519.90     70.48 o 
   3   8   2      825.11      853.69     34.45 o 
   4   8   2      238.16      216.78     39.36 o 
   5   8   2     4885.09     5248.56    128.42 o 
   6   8   2      217.34      195.40     26.11 o 
   7   8   2      186.70      178.29     25.82 o 
   8   8   2     1982.80     2154.06     98.67 o 
   9   8   2       16.79       56.04     44.70 o 
  10   8   2        6.65       29.64     46.27 o 
 -10   9   2      219.87      190.12     72.92 o 
  -9   9   2       98.87      140.71     75.46 o 
  -8   9   2      356.64      322.21     77.65 o 
  -7   9   2     1381.96     1676.52    125.92 o 
  -6   9   2      127.73       97.53     62.16 o 
  -5   9   2       19.91       29.79     59.17 o 
  -4   9   2     3146.76     3457.99    106.40 o 
  -3   9   2      250.09      267.44     36.27 o 
  -2   9   2       13.14       28.70     28.15 o 
  -1   9   2      157.44      146.59     32.55 o 
   0   9   2     2567.82     2852.18     97.19 o 
   1   9   2     1347.98     1350.55     69.47 o 
   2   9   2       15.90       60.55     29.85 o 
   3   9   2     3821.53     3744.71    115.98 o 
   4   9   2      136.50      110.64     37.68 o 
   5   9   2      159.90      223.84     39.82 o 
   6   9   2      940.07     1007.43     58.69 o 
   7   9   2      375.87      333.12     87.51 o 
   8   9   2      224.64      215.92     76.36 o 
   9   9   2      251.13      200.18     79.49 o 
  -9  10   2      120.62      112.22     83.03 o 
  -8  10   2       90.64      141.46     52.15 o 
  -7  10   2        1.75       68.84     63.11 o 
  -6  10   2        8.33        5.53     56.73 o 
  -5  10   2      521.52      502.82     90.65 o 
  -4  10   2      480.94      500.78     88.81 o 
  -3  10   2      478.48      451.93     42.50 o 
  -2  10   2     1848.28     1972.69     74.45 o 
  -1  10   2      585.31      609.22     50.87 o 
   0  10   2       61.87       95.24     31.70 o 
   1  10   2     1051.43     1122.47     67.04 o 
   2  10   2      539.84      533.39     50.73 o 
   3  10   2      132.73      129.67     41.48 o 
   4  10   2      304.02      274.85     43.12 o 
   5  10   2       10.06        0.62     30.14 o 
   6  10   2       86.95       30.73     52.65 o 
   7  10   2       52.31       30.78     59.12 o 
   8  10   2        0.50       27.99     58.08 o 
  -7  11   2      419.95      570.76    120.69 o 
  -6  11   2       90.56      128.11     59.67 o 
  -5  11   2      489.54      625.85    129.75 o 
  -4  11   2      413.17      465.21    101.21 o 
  -3  11   2      313.04      355.29     91.75 o 
  -2  11   2      132.70      182.00     74.81 o 
  -1  11   2     1052.96     1105.04     65.93 o 
   0  11   2      343.79      424.78     53.20 o 
   1  11   2       30.09       58.77     33.04 o 
   2  11   2      794.35      838.29     61.22 o 
   3  11   2      151.52      156.07     40.14 o 
   4  11   2      262.85      265.18     69.38 o 
   5  11   2      527.49      385.27     88.51 o 
   6  11   2      391.01      433.49     77.50 o 
  -5  12   2      661.88      788.97    120.44 o 
  -4  12   2      168.59      141.21     67.69 o 
  -2  12   2      705.32      729.25     92.20 o 
  -1  12   2      113.24      207.45     84.23 o 
   0  12   2      172.93      155.01     76.66 o 
   1  12   2      950.66     1022.65     65.30 o 
   2  12   2       33.63       72.62     40.72 o 
   3  12   2       55.46       80.89     67.49 o 
   4  12   2      774.89      883.96     92.69 o 
 -14   1   3     1723.36     1857.09     97.35 o 
 -13   1   3       28.20       15.94     18.87 o 
 -12   1   3     1504.61     1518.78     60.29 o 
 -11   1   3     3108.80     3151.66     78.21 o 
 -10   1   3      229.43      238.27     23.37 o 
  -9   1   3     1699.21     1730.45     41.28 o 
  -8   1   3      551.69      531.31     25.74 o 
  -7   1   3      389.56      480.00     18.67 o 
  -6   1   3    13071.07    14106.96    210.65 o 
  -5   1   3     6286.06     6336.12    113.70 o 
  -4   1   3      304.85      284.58      9.22 o 
  -3   1   3    24073.55    23730.50    130.48 o 
  -2   1   3    12434.41    13374.36     49.00 o 
  -1   1   3     1754.87     1706.90     14.94 o 
   0   1   3    14855.11    14799.66    131.99 o 
   1   1   3     3623.20     3681.27     23.25 o 
   2   1   3      218.05      195.12      8.50 o 
   3   1   3    30536.08    30003.62    433.97 o 
   4   1   3     1413.33     1467.24     38.87 o 
   5   1   3     5911.60     6001.80    110.65 o 
   6   1   3    11447.98    11833.21    155.20 o 
   7   1   3     2272.22     2280.54     71.34 o 
   8   1   3     2078.60     1922.42     76.76 o 
   9   1   3     3176.28     3555.02     90.76 o 
  10   1   3     1592.29     1524.45     60.08 o 
  11   1   3     1031.35     1037.46     55.77 o 
  12   1   3      713.09      642.74     48.30 o 
  13   1   3     1436.85     1448.66     56.35 o 
 -14   2   3      998.67      957.19     59.02 o 
 -13   2   3        2.30       -2.05     27.73 o 
 -12   2   3     1135.64     1155.04     73.41 o 
 -11   2   3     2857.79     2870.12     81.13 o 
 -10   2   3      138.91      142.73     23.77 o 
  -9   2   3     3930.07     3826.79     59.92 o 
  -8   2   3     4466.54     4386.06     75.20 o 
  -7   2   3     1660.37     1644.21     38.40 o 
  -6   2   3     8469.59     8695.04    236.81 o 
  -5   2   3     3867.37     3693.55     38.32 o 
  -4   2   3     1564.03     1464.15     24.42 o 
  -3   2   3     2392.20     2245.88     47.44 o 
  -2   2   3    22665.81    22681.51    172.38 o 
  -1   2   3     2752.66     2572.25     20.27 o 
   0   2   3     2431.24     2374.98     16.65 o 
   1   2   3    16505.70    17074.48    119.06 o 
   2   2   3      486.96      415.52     11.03 o 
   3   2   3      383.67      418.22     16.79 o 
   4   2   3    10415.12    11425.95    115.21 o 
   5   2   3      357.94      382.30     27.15 o 
   6   2   3       18.87       24.93     21.76 o 
   7   2   3     1862.14     1775.34     65.08 o 
   8   2   3      882.58      926.17     40.94 o 
   9   2   3      168.29      147.23     30.86 o 
  10   2   3       81.40       61.51     26.96 o 
  11   2   3      328.05      294.39     39.05 o 
  12   2   3       33.56       63.03     32.30 o 
  13   2   3        1.84       -0.27     22.93 o 
 -14   3   3      379.80      390.53     47.27 o 
 -13   3   3       11.72        5.27     26.79 o 
 -12   3   3      179.15      194.97     36.79 o 
 -11   3   3      515.06      550.98     32.81 o 
 -10   3   3      218.53      200.10     29.77 o 
  -9   3   3      169.87      139.55     21.54 o 
  -8   3   3      187.07      183.33     21.53 o 
  -7   3   3        2.53        7.58     10.41 o 
  -6   3   3     2951.54     2824.45     64.70 o 
  -5   3   3     6058.47     6021.59     93.08 o 
  -4   3   3     1044.08      969.26     22.94 o 
  -3   3   3     2899.31     2679.30     34.74 o 
  -2   3   3     2815.08     2711.10     22.52 o 
  -1   3   3      805.44      782.53     12.98 o 
   0   3   3     5597.69     5693.02     41.48 o 
   1   3   3     3632.43     3620.28     30.00 o 
   2   3   3       69.16       78.27     10.66 o 
   3   3   3      870.99      808.24     24.84 o 
   4   3   3     1348.65     1312.93     30.09 o 
   5   3   3      355.61      348.26     23.56 o 
   6   3   3       86.89       69.99     21.05 o 
   7   3   3      226.88      219.16     27.00 o 
   8   3   3        4.81       22.82     23.24 o 
   9   3   3        4.55       16.68     24.88 o 
  10   3   3      446.38      398.38     40.80 o 
  11   3   3      363.36      385.03     47.18 o 
  12   3   3      128.01      129.16     28.46 o 
 -14   4   3      141.90      250.09     72.87 o 
 -13   4   3        2.49        7.53     32.95 o 
 -12   4   3     1466.39     1525.66     79.30 o 
 -11   4   3     1264.20     1266.88     69.71 o 
 -10   4   3     1340.16     1287.08     67.50 o 
  -9   4   3     2525.73     2598.67     90.58 o 
  -8   4   3     6511.49     6606.56    114.13 o 
  -7   4   3       30.10       38.71      9.36 o 
  -6   4   3      975.46      944.06     22.49 o 
  -5   4   3     6709.14     6561.16    126.91 o 
  -4   4   3      580.29      677.25     11.19 o 
  -3   4   3       22.51       65.63     11.93 o 
  -2   4   3    13797.54    14385.34    175.79 o 
  -1   4   3     2449.67     2351.80     25.38 o 
   0   4   3     5793.42     6147.98     58.30 o 
   1   4   3     3817.11     3934.10     31.89 o 
   2   4   3     9379.71     9667.10     67.54 o 
   3   4   3      383.91      386.97     22.54 o 
   4   4   3      593.75      634.92     25.40 o 
   5   4   3     2639.47     2718.33     51.36 o 
   6   4   3      184.72      200.37     22.95 o 
   7   4   3     1657.21     1564.53     48.09 o 
   8   4   3      186.50      200.28     30.09 o 
   9   4   3     2087.07     2114.39     54.58 o 
  10   4   3      159.96      162.24     29.37 o 
  11   4   3       98.61       97.88     27.44 o 
  12   4   3      545.28      518.61     50.73 o 
 -13   5   3      768.21      805.35     51.71 o 
 -12   5   3       85.55       80.19     31.37 o 
 -11   5   3       46.73       40.79     28.96 o 
 -10   5   3     4340.89     4305.66    191.99 o 
  -9   5   3      959.20      955.21     43.30 o 
  -8   5   3      741.44      683.82     26.17 o 
  -7   5   3     3881.63     3933.21     54.91 o 
  -6   5   3        6.28       16.20      7.09 o 
  -5   5   3     1115.81     1065.92     18.18 o 
  -4   5   3     1091.57      953.46     30.42 o 
  -3   5   3     2896.90     2908.76     30.33 o 
  -2   5   3      262.85      197.24      8.93 o 
  -1   5   3      447.27      402.03      9.77 o 
   0   5   3     1241.20     1177.26     20.37 o 
   1   5   3     5581.78     5471.67     70.49 o 
   2   5   3     2785.42     2851.23     34.08 o 
   3   5   3      467.44      450.15     19.78 o 
   4   5   3    13594.57    14358.60    159.34 o 
   5   5   3     3693.36     3827.33     58.65 o 
   6   5   3      943.11      925.82     38.27 o 
   7   5   3     7061.03     7836.96     93.75 o 
   8   5   3      554.41      528.96     32.45 o 
   9   5   3      304.88      278.70     32.80 o 
  10   5   3     2706.26     2742.58     77.25 o 
  11   5   3       81.04       88.86     26.16 o 
  12   5   3       79.06       61.67     27.81 o 
 -13   6   3      512.10      454.36     82.11 o 
 -12   6   3      360.92      294.54     37.22 o 
 -11   6   3      116.70       93.40     26.43 o 
 -10   6   3      454.95      418.14     35.10 o 
  -9   6   3        1.48        4.33     21.08 o 
  -8   6   3      709.01      695.90     36.04 o 
  -7   6   3      272.28      244.34     15.89 o 
  -6   6   3      853.51      838.92     21.69 o 
  -5   6   3     1085.92     1117.79     27.53 o 
  -4   6   3      717.89      677.57     14.70 o 
  -3   6   3      265.66      256.24     12.13 o 
  -2   6   3      111.72      113.24      6.19 o 
  -1   6   3        2.17       16.49      5.39 o 
   0   6   3     1814.95     1754.13     23.69 o 
   1   6   3     1256.89     1235.79     21.72 o 
   2   6   3       48.86       52.44      7.91 o 
   3   6   3     1502.60     1492.47     38.73 o 
   4   6   3       33.57       18.11      9.56 o 
   5   6   3     1503.12     1575.62     40.80 o 
   6   6   3       86.77      103.49     33.85 o 
   7   6   3      228.28      202.96     23.73 o 
   8   6   3      845.92      860.00     37.34 o 
   9   6   3      191.33      226.99     28.04 o 
  10   6   3      160.60      152.70     28.00 o 
  11   6   3      428.83      357.65     40.89 o 
 -12   7   3      337.62      310.28     47.19 o 
 -11   7   3      193.31      220.84     41.14 o 
 -10   7   3     1775.42     1731.21    101.78 o 
  -9   7   3       87.43       85.20     26.21 o 
  -8   7   3        6.30       12.68     20.28 o 
  -7   7   3     2063.44     2237.04     61.31 o 
  -6   7   3      195.79      187.07     14.06 o 
  -5   7   3     1415.18     1358.84     34.51 o 
  -4   7   3     9376.68     9416.42    208.54 o 
  -3   7   3      221.41      240.99     16.97 o 
  -2   7   3     6719.01     6468.12     80.10 o 
  -1   7   3     5110.78     5065.29    108.92 o 
   0   7   3      169.33      161.37      7.97 o 
   1   7   3     5349.64     4979.83     74.18 o 
   2   7   3     2487.29     2448.45     32.02 o 
   3   7   3     1935.51     1779.72     76.46 o 
   4   7   3     3184.14     2997.68     94.22 o 
   5   7   3      956.20      979.17     35.13 o 
   6   7   3      372.43      355.93     24.55 o 
   7   7   3     2879.57     3033.39     62.17 o 
   8   7   3        6.00       18.51     20.43 o 
   9   7   3       31.49       28.32     27.32 o 
  10   7   3     2024.83     1995.88     83.14 o 
  11   7   3      103.39       92.54     51.20 o 
 -11   8   3      494.67      509.41     59.48 o 
 -10   8   3       26.35       40.71     32.30 o 
  -9   8   3      141.44      190.46     50.22 o 
  -8   8   3     1322.63     1309.22     63.96 o 
  -7   8   3       48.37       40.39     29.39 o 
  -6   8   3      356.69      339.37     38.53 o 
  -5   8   3     1609.55     1629.75    120.14 o 
  -4   8   3      169.58      171.35     28.95 o 
  -3   8   3       99.55      118.40     19.65 o 
  -2   8   3     2238.82     2220.88     56.96 o 
  -1   8   3     1071.48     1099.40     67.47 o 
   0   8   3        4.62       32.49     28.72 o 
   1   8   3     1115.18     1059.11     69.52 o 
   2   8   3      207.06      216.79     22.04 o 
   3   8   3        7.32       34.11     32.21 o 
   4   8   3     1577.71     1535.84     97.20 o 
   5   8   3      396.99      397.21     31.08 o 
   6   8   3      229.72      243.49     32.93 o 
   7   8   3      115.32      114.90     27.34 o 
   8   8   3     1031.52     1009.13     50.58 o 
   9   8   3       24.00       44.03     51.75 o 
  10   8   3       70.28       37.56     71.28 o 
 -10   9   3     1200.59     1159.15    101.36 o 
  -9   9   3      134.30      109.63     56.68 o 
  -8   9   3       23.13       18.99     22.51 o 
  -7   9   3      567.09      741.36     91.30 o 
  -6   9   3       21.65       18.58     32.40 o 
  -5   9   3      491.66      416.55     84.48 o 
  -4   9   3     1707.10     1757.06    134.68 o 
  -3   9   3      139.89      181.86     46.70 o 
  -2   9   3      312.43      334.36     37.71 o 
  -1   9   3      835.02      815.86     53.77 o 
   0   9   3        8.61       12.15     29.78 o 
   1   9   3      550.13      533.07     53.19 o 
   2   9   3      516.44      549.55     54.39 o 
   3   9   3        9.55       18.29     36.88 o 
   4   9   3      502.09      530.80     45.78 o 
   5   9   3      444.04      456.77     48.18 o 
   6   9   3      176.01      191.25     40.31 o 
   7   9   3       50.91      115.76     83.38 o 
   8   9   3       14.86       76.41     85.02 o 
   9   9   3      110.76       65.20     60.77 o 
  -9  10   3      594.60      715.40     98.52 o 
  -8  10   3      405.41      420.93     90.85 o 
  -7  10   3      111.72      121.09     85.77 o 
  -6  10   3      324.03      284.46     86.12 o 
  -5  10   3      444.95      607.72    102.21 o 
  -4  10   3       72.31      107.99     86.42 o 
  -3  10   3        3.21       33.82     56.58 o 
  -2  10   3     1087.18     1103.44     60.70 o 
  -1  10   3      941.35     1002.07     66.41 o 
   0  10   3        2.26        3.56     28.45 o 
   1  10   3     1607.87     1646.08     72.71 o 
   2  10   3      340.00      323.86     45.72 o 
   3  10   3      492.98      558.19     55.33 o 
   4  10   3      700.46      646.70     52.18 o 
   5  10   3      679.95      694.57     52.01 o 
   6  10   3      180.49      224.24     67.94 o 
   7  10   3       49.94        9.96     49.76 o 
  -7  11   3       16.95       -6.18     65.75 o 
  -6  11   3      434.54      481.15    100.76 o 
  -5  11   3       10.44       47.52     84.03 o 
  -4  11   3       60.28       64.05     79.40 o 
  -3  11   3      165.33      190.17     75.91 o 
  -2  11   3       31.52       24.61     56.18 o 
  -1  11   3      247.10      228.52     71.18 o 
   0  11   3      437.07      531.33     50.95 o 
   1  11   3        0.93        5.93     29.14 o 
   2  11   3        2.80       22.23     34.37 o 
   3  11   3     1368.72     1481.26     92.59 o 
   4  11   3      100.13       87.28     30.37 o 
   5  11   3      356.61      295.91     63.95 o 
   6  11   3      725.51      736.57     99.92 o 
  -5  12   3      253.06      321.22     86.72 o 
  -3  12   3        6.44       16.69     57.28 o 
  -2  12   3       19.20       23.96     51.20 o 
  -1  12   3      747.98      718.69     90.35 o 
   0  12   3      432.40      415.56     98.97 o 
   1  12   3       30.42       16.63     26.50 o 
   2  12   3      125.30       85.37     57.03 o 
   3  12   3        9.71       21.07     41.14 o 
 -14   0   4     1376.67     1323.87    111.12 o 
 -13   0   4      504.60      492.98     50.85 o 
 -12   0   4     3839.18     3801.76     98.85 o 
 -11   0   4     3844.19     3979.24    207.88 o 
 -10   0   4     1624.59     1626.24     56.90 o 
  -9   0   4     2454.90     2348.62     67.08 o 
  -8   0   4     8167.31     8275.10    322.86 o 
  -7   0   4    14152.28    13477.13    353.14 o 
  -6   0   4     6672.91     6494.07    102.98 o 
  -5   0   4     1644.58     1502.33     36.12 o 
  -4   0   4    30869.63    31108.34    358.09 o 
  -3   0   4    26028.08    26562.96    116.51 o 
  -2   0   4    22921.01    22877.90    127.91 o 
  -1   0   4    51007.26    45596.92   3886.36 o 
   0   0   4      647.03      616.28     20.78 o 
   1   0   4      259.65      277.90     15.53 o 
   2   0   4    18811.93    18968.61    292.52 o 
   3   0   4     6732.47     7861.30    102.93 o 
   4   0   4      521.34      635.02     37.78 o 
   5   0   4     5005.58     4705.02    233.23 o 
   6   0   4      786.22      824.28     52.11 o 
   7   0   4       47.36       31.63     47.41 o 
   8   0   4     2808.74     2582.58     96.68 o 
   9   0   4      457.44      377.06     64.56 o 
  10   0   4     1629.61     1754.69    136.23 o 
  11   0   4     1076.15     1183.61     90.15 o 
  12   0   4      297.76      370.88     57.12 o 
 -15   1   4       58.05       19.03     56.88 o 
 -14   1   4        0.96       24.95     30.85 o 
 -13   1   4      606.85      565.57     44.43 o 
 -12   1   4       47.83       34.46     19.35 o 
 -11   1   4        3.49        8.31     16.50 o 
 -10   1   4       17.66       15.36     16.32 o 
  -9   1   4     1144.06     1135.65     50.42 o 
  -8   1   4       47.22       55.69     11.43 o 
  -7   1   4      151.30      147.35     13.58 o 
  -6   1   4     2048.61     1983.08     35.89 o 
  -5   1   4      148.98      131.95     11.85 o 
  -4   1   4       52.64       84.05      6.53 o 
  -3   1   4     5039.71     5154.46     36.12 o 
  -2   1   4     6802.24     6905.85     37.85 o 
  -1   1   4      158.70      191.85      7.57 o 
   0   1   4      246.95      187.00      8.74 o 
   1   1   4    12373.93    12538.64    103.80 o 
   2   1   4     1088.97     1174.13     20.03 o 
   3   1   4        8.56       13.19     15.68 o 
   4   1   4     4739.70     4793.63    105.20 o 
   5   1   4      408.20      396.58     25.17 o 
   6   1   4     1280.10     1284.27     40.36 o 
   7   1   4      919.07      928.70     45.84 o 
   8   1   4     1294.16     1258.58     67.23 o 
   9   1   4     1090.84     1034.43     58.81 o 
  10   1   4      512.49      518.05     78.80 o 
  11   1   4      910.90      851.05     51.89 o 
  12   1   4      166.92      103.30     32.52 o 
 -14   2   4       13.87       35.01     29.96 o 
 -13   2   4      590.97      655.06     53.47 o 
 -12   2   4     3292.69     3323.16    121.30 o 
 -11   2   4      222.52      221.21     27.14 o 
 -10   2   4     1528.18     1496.79     44.63 o 
  -9   2   4     3848.21     3808.48     79.97 o 
  -8   2   4       29.27       43.68     20.87 o 
  -7   2   4     6680.07     6776.43     78.00 o 
  -6   2   4     3024.27     2899.36     70.36 o 
  -5   2   4       19.60       36.76      6.11 o 
  -4   2   4     4818.05     4572.34     42.41 o 
  -3   2   4      454.79      399.23     14.69 o 
  -2   2   4     2838.67     3145.18     19.26 o 
  -1   2   4     4050.95     3762.35     30.88 o 
   0   2   4      135.51      112.06      7.76 o 
   1   2   4      588.73      561.97     12.97 o 
   2   2   4    14867.87    15280.19    109.14 o 
   3   2   4     3890.96     4112.69     78.10 o 
   4   2   4     3479.50     3524.26     75.94 o 
   5   2   4     7022.54     7122.72     95.84 o 
   6   2   4        1.39       25.83     25.34 o 
   7   2   4     2334.25     2335.32     55.28 o 
   8   2   4     2025.20     2006.24     61.47 o 
   9   2   4       89.59       92.84     29.26 o 
  10   2   4      458.96      411.39     53.65 o 
  11   2   4      297.94      323.62     39.51 o 
  12   2   4      139.60      164.40     33.83 o 
 -14   3   4      375.86      371.36     46.56 o 
 -13   3   4      648.72      642.79     47.30 o 
 -12   3   4      573.25      539.22     46.21 o 
 -11   3   4      115.45      114.15     36.61 o 
 -10   3   4       60.31       52.64     18.31 o 
  -9   3   4      444.02      424.24     24.68 o 
  -8   3   4     1201.11     1140.25     34.69 o 
  -7   3   4     4340.56     4279.21     87.29 o 
  -6   3   4     1077.07      946.07     44.04 o 
  -5   3   4     7119.66     7722.86     89.66 o 
  -4   3   4       56.17       85.92     10.67 o 
  -3   3   4     6354.41     6150.23     51.04 o 
  -2   3   4     4171.40     3997.80     48.26 o 
  -1   3   4     1568.25     1618.83     34.06 o 
   0   3   4     8508.92     8450.00     53.30 o 
   1   3   4     4007.72     3567.20     30.64 o 
   2   3   4      628.86      605.27     21.70 o 
   3   3   4     4960.72     4976.97     95.55 o 
   4   3   4     9355.31     9440.86    179.33 o 
   5   3   4     4642.83     4722.61     77.00 o 
   6   3   4      467.80      426.22     29.29 o 
   7   3   4     4168.65     4297.99     74.38 o 
   8   3   4      827.97      797.52     39.22 o 
   9   3   4      239.26      246.99     37.60 o 
  10   3   4     4059.58     4140.22     89.75 o 
  11   3   4     1690.38     1647.04     82.51 o 
  12   3   4       51.29       65.78     23.22 o 
 -14   4   4     1419.42     1282.27     75.86 o 
 -13   4   4       34.12       43.67     32.43 o 
 -12   4   4       87.29       93.67     48.16 o 
 -11   4   4     1527.89     1470.75     72.43 o 
 -10   4   4        1.77        7.42     25.71 o 
  -9   4   4      188.63      168.75     29.14 o 
  -8   4   4     4083.41     4039.87    172.41 o 
  -7   4   4      192.52      222.26     26.24 o 
  -6   4   4      968.75      984.81     35.11 o 
  -5   4   4     6608.10     6727.96     99.22 o 
  -4   4   4      157.54      146.55     13.61 o 
  -3   4   4      320.87      318.55      9.55 o 
  -2   4   4     6938.05     6753.47     97.28 o 
  -1   4   4     1178.72     1195.45     18.48 o 
   0   4   4      630.91      643.89     14.82 o 
   1   4   4     5612.53     5726.60     47.51 o 
   2   4   4      295.62      290.47     15.41 o 
   3   4   4      771.23      721.73     28.55 o 
   4   4   4     1266.14     1289.35     39.13 o 
   5   4   4        6.97       22.96     24.90 o 
   6   4   4       15.28       26.27     24.54 o 
   7   4   4      241.15      261.36     31.97 o 
   8   4   4      333.45      363.73     36.42 o 
   9   4   4      567.99      614.31     46.68 o 
  10   4   4      242.01      245.01     32.35 o 
  11   4   4      270.42      250.73     39.46 o 
  12   4   4      257.66      199.25     45.98 o 
 -13   5   4      679.74      608.08     47.24 o 
 -12   5   4      281.75      238.43     33.78 o 
 -11   5   4       20.54       26.07     26.26 o 
 -10   5   4      277.18      270.86     37.24 o 
  -9   5   4      149.97      160.74     33.11 o 
  -8   5   4      443.14      386.61     34.24 o 
  -7   5   4     2402.40     2488.50    110.15 o 
  -6   5   4     1077.38     1036.42     39.43 o 
  -5   5   4      157.22      171.69     17.39 o 
  -4   5   4       36.65       49.27      5.17 o 
  -3   5   4     6162.19     6185.94     44.41 o 
  -2   5   4      132.64      110.44     11.53 o 
  -1   5   4      219.83      235.90     11.34 o 
   0   5   4     1859.48     1809.37     27.34 o 
   1   5   4      594.71      531.16     18.81 o 
   2   5   4       20.20       21.03     10.40 o 
   3   5   4      846.13      905.60     29.22 o 
   4   5   4      376.70      375.35     25.32 o 
   5   5   4      666.88      673.38     33.12 o 
   6   5   4      247.70      249.49     26.47 o 
   7   5   4       55.98       45.75     19.50 o 
   8   5   4      392.58      446.53     43.62 o 
   9   5   4       36.93       50.49     24.04 o 
  10   5   4      263.36      275.73     36.40 o 
  11   5   4      419.59      438.61     37.99 o 
 -13   6   4        0.67       48.36     36.29 o 
 -12   6   4      328.72      265.16     36.39 o 
 -11   6   4     1716.56     1741.16     59.77 o 
 -10   6   4      245.84      229.73     34.32 o 
  -9   6   4      525.41      449.47     35.64 o 
  -8   6   4     4416.34     4704.83    104.18 o 
  -7   6   4      124.54      137.20     22.53 o 
  -6   6   4      450.84      498.78     46.18 o 
  -5   6   4     6009.16     6037.07    101.66 o 
  -4   6   4     1561.57     1517.75     42.79 o 
  -3   6   4      194.31      176.82     10.93 o 
  -2   6   4    10436.54    10356.70    106.94 o 
  -1   6   4      592.83      542.20     11.89 o 
   0   6   4     2149.04     2101.97     34.06 o 
   1   6   4     3024.90     2935.41     58.78 o 
   2   6   4     1085.07     1071.17     43.13 o 
   3   6   4     2147.34     2081.31     51.34 o 
   4   6   4     1182.38     1148.26     32.95 o 
   5   6   4      732.48      749.38     32.66 o 
   6   6   4     1120.75     1081.05     38.46 o 
   7   6   4        3.20       12.83     19.84 o 
   8   6   4      200.88      216.91     27.63 o 
   9   6   4     3209.34     3163.68     86.50 o 
  10   6   4       18.26       34.61     23.45 o 
  11   6   4       33.17       43.03     25.03 o 
 -12   7   4       12.09       40.38     41.16 o 
 -11   7   4      100.97      121.88     53.05 o 
 -10   7   4       60.51       83.47     33.82 o 
  -9   7   4       16.95       24.30     18.84 o 
  -8   7   4      140.35      176.00     25.83 o 
  -7   7   4        1.44       21.91     14.82 o 
  -6   7   4       48.55       60.58     18.97 o 
  -5   7   4     1168.11     1124.25     27.69 o 
  -4   7   4      659.87      634.14     21.15 o 
  -3   7   4       29.76       32.18      5.72 o 
  -2   7   4      602.61      570.25     16.42 o 
  -1   7   4     1332.82     1278.85     38.06 o 
   0   7   4     2182.06     2125.21     30.02 o 
   1   7   4       51.16       52.93      8.62 o 
   2   7   4     1257.34     1226.82     58.95 o 
   3   7   4     1244.85     1215.58     30.58 o 
   4   7   4      276.87      302.94     23.35 o 
   5   7   4      346.10      321.03     25.44 o 
   6   7   4      182.19      206.61     42.29 o 
   7   7   4     1198.08     1128.19     40.15 o 
   8   7   4       18.01       28.50     20.32 o 
   9   7   4        1.55       -1.28     23.54 o 
  10   7   4      828.68      803.25     67.50 o 
 -11   8   4     2029.10     2055.91     91.38 o 
 -10   8   4      392.18      388.44     58.47 o 
  -9   8   4      281.01      225.71     43.37 o 
  -8   8   4     2330.81     2383.04     87.33 o 
  -7   8   4        2.97       12.95     23.71 o 
  -6   8   4      184.18      178.55     34.31 o 
  -5   8   4      616.99      636.11     87.17 o 
  -4   8   4     2586.61     2495.82    162.45 o 
  -3   8   4       13.95        2.04     14.22 o 
  -2   8   4     1659.48     1548.84     55.40 o 
  -1   8   4     1228.78     1116.85     85.66 o 
   0   8   4      794.95      819.89     60.89 o 
   1   8   4      653.88      641.79     38.37 o 
   2   8   4      198.92      191.50     33.60 o 
   3   8   4     4207.99     4382.67    124.61 o 
   4   8   4     3546.69     3545.34    124.82 o 
   5   8   4      177.47      150.23     41.18 o 
   6   8   4     3587.74     3768.50    115.15 o 
   7   8   4      154.34      163.55     34.27 o 
   8   8   4       55.52       46.47     44.24 o 
   9   8   4     1850.60     2033.75    147.63 o 
 -10   9   4      538.10      600.10     94.09 o 
  -9   9   4     1453.11     1401.42    116.15 o 
  -8   9   4       16.15       38.52     23.52 o 
  -7   9   4       35.28        0.70     20.17 o 
  -6   9   4     3717.05     4014.99    180.61 o 
  -5   9   4       10.56      -10.21     55.74 o 
  -4   9   4      327.61      370.78     84.97 o 
  -3   9   4     1656.36     1805.33     73.26 o 
  -2   9   4     2144.65     2149.38     80.11 o 
  -1   9   4      452.88      505.67     57.52 o 
   0   9   4     1054.35     1052.87     58.16 o 
   1   9   4     1826.95     1798.53     78.17 o 
   2   9   4      315.88      265.30     40.72 o 
   3   9   4      571.99      535.42     53.20 o 
   4   9   4      802.81      820.00     67.88 o 
   5   9   4      412.09      417.06     46.36 o 
   6   9   4     1404.31     1242.90     72.97 o 
   7   9   4      226.75      179.48     44.70 o 
   8   9   4      656.91      548.94    105.94 o 
  -9  10   4       68.96       59.87     74.86 o 
  -8  10   4        0.16        7.87     55.14 o 
  -7  10   4      496.65      558.11     91.15 o 
  -6  10   4      373.97      370.08     83.08 o 
  -5  10   4      331.40      273.05     85.62 o 
  -4  10   4     1154.00     1117.31    114.86 o 
  -3  10   4     2266.69     2326.97    158.09 o 
  -2  10   4     1813.32     1865.79    129.40 o 
  -1  10   4     2372.32     2438.38    102.51 o 
   0  10   4      679.09      714.05     59.10 o 
   1  10   4       24.60       52.46     28.46 o 
   2  10   4       78.53       75.26     33.72 o 
   3  10   4      159.49      154.13     37.85 o 
   4  10   4       15.47       16.73     29.91 o 
   5  10   4       86.60       53.59     64.35 o 
   6  10   4       14.55       25.00     45.43 o 
   7  10   4      144.10       93.04     49.91 o 
  -7  11   4      368.05      329.64     95.09 o 
  -6  11   4      286.36      345.42    116.15 o 
  -5  11   4       70.68       53.15     65.95 o 
  -4  11   4      269.02      334.77     93.59 o 
  -3  11   4       20.01       65.35     85.67 o 
  -2  11   4      492.81      470.84    116.10 o 
  -1  11   4       83.65      105.00     67.69 o 
   0  11   4      656.73      648.46     60.27 o 
   1  11   4       18.56       45.79     31.00 o 
   2  11   4       96.56      118.28     44.96 o 
   3  11   4      323.33      222.36     41.84 o 
   4  11   4       28.54       73.28     34.43 o 
   5  11   4      176.89      213.58     71.92 o 
  -5  12   4       19.20       26.25     49.66 o 
  -4  12   4      770.48      693.39    107.59 o 
  -3  12   4       94.02      169.60     84.08 o 
  -2  12   4      112.58      137.57     79.00 o 
  -1  12   4      854.42      851.38     92.40 o 
   0  12   4       27.28       15.64     56.03 o 
   1  12   4        5.47       42.99     50.46 o 
   2  12   4      867.49      915.05    176.07 o 
   3  12   4        0.60       63.46     55.89 o 
 -15   1   5        6.22       68.89     59.07 o 
 -14   1   5      199.97      189.89     32.71 o 
 -13   1   5     1572.89     1610.66     81.93 o 
 -12   1   5       31.17       23.36     22.95 o 
 -11   1   5     2063.21     1963.52     70.00 o 
 -10   1   5     1755.28     1719.87     42.95 o 
  -9   1   5      526.80      474.50     25.97 o 
  -8   1   5     4367.44     4080.19     76.67 o 
  -7   1   5     1411.57     1253.76     28.41 o 
  -6   1   5     1053.69     1139.46     29.00 o 
  -5   1   5    11535.65    11212.83    127.96 o 
  -4   1   5      898.31      883.73     17.23 o 
  -3   1   5     1062.72     1056.61     18.16 o 
  -2   1   5    11715.39    11113.76     76.58 o 
  -1   1   5      157.98      158.87      9.62 o 
   0   1   5       26.54       32.70      6.76 o 
   1   1   5    26683.26    27632.33    187.22 o 
   2   1   5        6.97       11.78     16.53 o 
   3   1   5      820.04      806.63     27.55 o 
   4   1   5    14373.57    14181.79    160.15 o 
   5   1   5      924.50      904.00     36.06 o 
   6   1   5      171.93      171.80     31.78 o 
   7   1   5     8646.00     8580.05    108.45 o 
   8   1   5      666.91      649.34     41.94 o 
   9   1   5      214.43      237.55     38.86 o 
  10   1   5     4173.96     4275.73     84.33 o 
  11   1   5      205.38      183.52     52.62 o 
  12   1   5      331.16      295.55     40.48 o 
 -14   2   5      953.23      917.59     79.41 o 
 -13   2   5      829.20      814.68     57.55 o 
 -12   2   5      112.92      117.45     34.59 o 
 -11   2   5     4167.93     3972.67     79.96 o 
 -10   2   5     1222.07     1298.35     50.27 o 
  -9   2   5       56.83       48.15     17.35 o 
  -8   2   5     7205.38     6925.34    160.83 o 
  -7   2   5     3351.77     3310.66     42.26 o 
  -6   2   5      189.82      202.04     12.51 o 
  -5   2   5     5624.75     5530.26    134.56 o 
  -4   2   5     5699.24     5463.63     58.49 o 
  -3   2   5      598.06      671.40     13.54 o 
  -2   2   5     1056.28     1016.17     18.74 o 
  -1   2   5     8128.42     8070.23     52.96 o 
   0   2   5      350.74      351.05     12.54 o 
   1   2   5      100.82      123.83     11.01 o 
   2   2   5     1246.83     1111.09     29.08 o 
   3   2   5      698.57      711.83     27.51 o 
   4   2   5      136.35      160.18     23.20 o 
   5   2   5      235.38      235.33     29.66 o 
   6   2   5     1818.14     1843.09     54.26 o 
   7   2   5      137.28      138.08     31.26 o 
   8   2   5       39.70       65.59     30.12 o 
   9   2   5      708.79      726.69     44.73 o 
  10   2   5      212.71      210.35     45.09 o 
  11   2   5      472.79      435.81     45.26 o 
  12   2   5      297.42      286.92     39.18 o 
 -14   3   5       92.08       55.66     31.52 o 
 -13   3   5      131.84      133.28     31.98 o 
 -12   3   5        1.27       45.02     28.64 o 
 -11   3   5       13.21       15.26     25.87 o 
 -10   3   5       93.98       86.68     29.65 o 
  -9   3   5        1.86       19.39     22.04 o 
  -8   3   5      674.31      615.07     24.57 o 
  -7   3   5     2595.20     2610.70     42.21 o 
  -6   3   5     1344.06     1380.75     51.04 o 
  -5   3   5     4390.09     4468.36     60.59 o 
  -4   3   5     7333.16     7254.93     90.58 o 
  -3   3   5     2515.17     2483.88     40.92 o 
  -2   3   5     2057.49     1974.43     29.51 o 
  -1   3   5     2366.85     2211.88     32.26 o 
   0   3   5     1422.74     1342.21     21.35 o 
   1   3   5     2905.61     2925.55     66.81 o 
   2   3   5     2722.73     2764.92     48.97 o 
   3   3   5      747.30      725.57     33.54 o 
   4   3   5       24.07       19.76     17.97 o 
   5   3   5       31.20       41.97     27.30 o 
   6   3   5       82.93       96.74     23.37 o 
   7   3   5      496.47      481.32     38.82 o 
   8   3   5      414.27      443.54     37.71 o 
   9   3   5     1193.91     1163.53     49.48 o 
  10   3   5      457.53      490.99     46.71 o 
  11   3   5     1046.06      936.48     75.07 o 
  12   3   5      600.19      524.00     58.33 o 
 -14   4   5     1288.46     1151.87     73.19 o 
 -13   4   5      281.45      286.11     53.79 o 
 -12   4   5       17.03        7.88     29.19 o 
 -11   4   5     1533.50     1542.53     69.12 o 
 -10   4   5     1972.17     1892.04     75.56 o 
  -9   4   5        3.85       20.82     25.60 o 
  -8   4   5     1166.55     1102.58     45.09 o 
  -7   4   5     6485.94     6878.86    196.70 o 
  -6   4   5        6.17        1.93     22.80 o 
  -5   4   5     1663.33     1701.37     85.34 o 
  -4   4   5     8071.53     8022.51    165.33 o 
  -3   4   5     1997.91     1960.68     21.38 o 
  -2   4   5     1345.20     1357.23     20.64 o 
  -1   4   5      128.16       84.35      7.85 o 
   0   4   5    15005.78    16101.43    123.68 o 
   1   4   5     2711.57     2941.80     34.36 o 
   2   4   5       66.83       43.95     21.27 o 
   3   4   5     5456.91     5487.10     77.07 o 
   4   4   5      961.09      956.81     34.70 o 
   5   4   5     2147.66     2233.40     49.05 o 
   6   4   5     2845.80     2755.69     56.60 o 
   7   4   5     2831.28     2895.79     79.23 o 
   8   4   5      710.19      715.91     42.77 o 
   9   4   5      296.59      380.51     40.56 o 
  10   4   5     1130.19     1013.12     92.71 o 
  11   4   5       14.12       31.47     23.17 o 
 -13   5   5      430.46      396.23     41.17 o 
 -12   5   5     2612.84     2705.30     94.58 o 
 -11   5   5        0.20       17.72     26.77 o 
 -10   5   5     1352.27     1407.72     55.27 o 
  -9   5   5     3302.42     3402.86    105.28 o 
  -8   5   5      100.44      142.78     31.00 o 
  -7   5   5      865.70      870.50     40.49 o 
  -6   5   5     3864.99     4076.13     72.96 o 
  -5   5   5     2740.27     2856.71     80.04 o 
  -4   5   5     1118.90     1025.01     28.30 o 
  -3   5   5     1769.11     1648.45     41.42 o 
  -2   5   5     6273.23     6430.99     61.84 o 
  -1   5   5     1419.49     1335.57     20.07 o 
   0   5   5     1525.16     1360.29     22.36 o 
   1   5   5      315.54      299.66     16.07 o 
   2   5   5    10552.63    10770.09    229.17 o 
   3   5   5     7357.21     7559.44     84.43 o 
   4   5   5     1450.03     1457.86     40.40 o 
   5   5   5     7992.79     8194.02    106.87 o 
   6   5   5     1378.26     1388.18     48.39 o 
   7   5   5      335.30      342.48     33.71 o 
   8   5   5     3098.59     3120.53     68.67 o 
   9   5   5      400.60      393.68     52.62 o 
  10   5   5     1240.06     1176.91     55.46 o 
  11   5   5      921.58      911.09     49.38 o 
 -13   6   5       78.93       76.76     27.97 o 
 -12   6   5      199.60      224.60     35.61 o 
 -11   6   5        0.96       38.75     29.50 o 
 -10   6   5       24.10       33.59     22.99 o 
  -9   6   5      621.75      616.69     42.92 o 
  -8   6   5      769.66      753.82     41.68 o 
  -7   6   5      477.65      498.20     32.25 o 
  -6   6   5      913.69      886.40     37.13 o 
  -5   6   5      170.93      183.84     16.35 o 
  -4   6   5      431.84      400.81     12.01 o 
  -3   6   5        2.55        9.21      7.50 o 
  -2   6   5      385.70      404.96     13.23 o 
  -1   6   5      150.79      142.71     14.03 o 
   0   6   5      359.31      360.66     14.43 o 
   1   6   5      296.46      276.01     16.47 o 
   2   6   5      840.39      871.49     37.93 o 
   3   6   5       33.26       41.48     19.90 o 
   4   6   5     1750.32     1763.92     40.77 o 
   5   6   5       56.44       44.52     18.98 o 
   6   6   5      766.62      788.16     35.38 o 
   7   6   5       83.49       98.80     24.52 o 
   8   6   5      180.06      157.83     32.26 o 
   9   6   5      815.41      787.83     42.63 o 
  10   6   5        0.95       23.29     23.86 o 
 -12   7   5     1207.91     1182.66     70.36 o 
 -11   7   5       32.48       32.42     39.87 o 
 -10   7   5      287.21      278.61     45.33 o 
  -9   7   5     3633.29     3869.22     89.70 o 
  -8   7   5       18.99       30.66     18.22 o 
  -7   7   5        0.19       12.58     16.14 o 
  -6   7   5     4088.61     4279.87    123.90 o 
  -5   7   5       38.28       39.42     14.26 o 
  -4   7   5      789.73      720.46     26.72 o 
  -3   7   5     9936.97    10014.37    163.02 o 
  -2   7   5       61.91       73.82     10.65 o 
  -1   7   5      819.93      778.47     18.38 o 
   0   7   5     3531.59     3511.12     49.39 o 
   1   7   5      588.63      584.28     23.26 o 
   2   7   5     1687.56     1660.82     38.37 o 
   3   7   5      260.84      286.68     21.95 o 
   4   7   5     2098.92     2106.99     52.93 o 
   5   7   5      252.20      277.87     25.66 o 
   6   7   5       21.58       59.79     22.10 o 
   7   7   5      343.47      350.00     72.50 o 
   8   7   5     1136.51     1197.96     75.44 o 
   9   7   5      111.31       88.14     42.24 o 
  10   7   5       44.16       48.41     50.66 o 
 -11   8   5      619.95      579.25     65.89 o 
 -10   8   5      239.32      246.64     47.06 o 
  -9   8   5       27.98       27.41     30.34 o 
  -8   8   5      733.64      737.50     78.03 o 
  -7   8   5      852.71      860.81     76.83 o 
  -6   8   5      729.26      718.49     46.84 o 
  -5   8   5     2275.46     2218.69    146.84 o 
  -4   8   5      347.05      299.20     76.71 o 
  -3   8   5      443.02      436.04     61.81 o 
  -2   8   5     1177.44     1153.92     58.75 o 
  -1   8   5     2117.78     2032.31     40.90 o 
   0   8   5       56.64       58.83     14.36 o 
   1   8   5      109.93      119.53     22.14 o 
   2   8   5      500.47      534.21     47.34 o 
   3   8   5      301.22      363.74     45.81 o 
   4   8   5      154.13      114.96     41.12 o 
   5   8   5       18.92       43.21     40.87 o 
   6   8   5      698.89      636.48     55.56 o 
   7   8   5        2.03       20.85     35.14 o 
   8   8   5      123.38      129.06     56.91 o 
   9   8   5      205.21      273.10     90.55 o 
 -10   9   5        0.03      -10.36     61.22 o 
  -9   9   5     1073.03     1066.21    107.29 o 
  -8   9   5      473.86      415.85     91.95 o 
  -7   9   5        7.03       37.11     54.09 o 
  -6   9   5      364.54      376.06     78.20 o 
  -5   9   5       60.59       50.06     58.58 o 
  -4   9   5       65.33      108.83     86.27 o 
  -3   9   5     2206.88     2231.04    131.84 o 
  -2   9   5     1021.07     1021.96     55.36 o 
  -1   9   5      207.81      247.87     40.77 o 
   0   9   5      401.61      430.69     44.65 o 
   1   9   5      303.24      284.44     37.86 o 
   2   9   5      258.08      281.36     49.35 o 
   3   9   5      189.44      207.60     43.90 o 
   4   9   5      127.10      153.81     40.84 o 
   5   9   5      317.99      328.03     46.64 o 
   6   9   5      321.01      424.62     61.02 o 
   7   9   5      235.07      224.66     42.21 o 
   8   9   5      379.69      393.64     80.74 o 
  -9  10   5       11.52       61.76     73.22 o 
  -8  10   5      439.61      473.88     89.21 o 
  -7  10   5      626.67      634.66     91.45 o 
  -6  10   5      629.59      486.33     89.51 o 
  -5  10   5     1559.06     1355.70    115.76 o 
  -4  10   5       82.93      169.15     81.14 o 
  -3  10   5      674.68      673.12     96.13 o 
  -2  10   5       10.04       43.43     64.10 o 
  -1  10   5     1523.93     1603.61     73.05 o 
   0  10   5      303.30      325.03     55.71 o 
   1  10   5      249.95      237.18     40.80 o 
   2  10   5     1086.67     1177.06     65.36 o 
   3  10   5      359.50      454.10     47.14 o 
   4  10   5      105.54       91.36     32.31 o 
   5  10   5       70.96       84.44     39.30 o 
   6  10   5     2158.61     2112.68     86.40 o 
  -7  11   5      105.86      120.14     94.44 o 
  -6  11   5      401.56      462.77     96.48 o 
  -5  11   5      197.86      298.75     91.45 o 
  -4  11   5        6.21      -13.60     62.21 o 
  -3  11   5       14.66        5.38     65.10 o 
  -2  11   5      994.14     1099.93    108.83 o 
  -1  11   5        3.07       40.69     54.54 o 
   0  11   5        2.40      -11.26     55.14 o 
   1  11   5      790.76      843.58     64.49 o 
   2  11   5      192.87      209.34     44.57 o 
   3  11   5      133.07       93.89     54.34 o 
   4  11   5     2233.43     2117.83     83.62 o 
   5  11   5      318.89      215.12     56.78 o 
  -3  12   5       12.44       35.46     61.07 o 
  -2  12   5       14.60       63.56     79.40 o 
  -1  12   5       10.37       -7.97     47.07 o 
   0  12   5      499.31      471.49     90.00 o 
   1  12   5       23.32       41.09     49.41 o 
   2  12   5       22.44       52.15     41.94 o 
 -15   0   6       97.34       98.52     65.30 o 
 -14   0   6     1149.25     1126.43    104.80 o 
 -13   0   6     2280.00     2358.45    134.63 o 
 -12   0   6       81.75       74.51     73.42 o 
 -11   0   6     1575.72     1549.26     94.64 o 
 -10   0   6     1992.80     1857.67     56.44 o 
  -9   0   6      555.28      517.54     39.34 o 
  -8   0   6     9230.47     9181.03    418.87 o 
  -7   0   6      766.40      669.01     51.30 o 
  -6   0   6    10312.46     9917.63    113.41 o 
  -5   0   6     7323.25     7327.78    120.58 o 
  -4   0   6     4068.27     4557.72    102.13 o 
  -3   0   6     5822.97     5440.34    144.28 o 
  -2   0   6     2933.52     2683.28     41.00 o 
  -1   0   6       17.25       12.97     11.35 o 
   1   0   6      107.93      168.72     24.10 o 
   2   0   6      143.65      133.13     26.29 o 
   3   0   6     2781.58     2580.95     61.31 o 
   4   0   6     2179.21     2129.86     72.64 o 
   5   0   6      165.86      142.82     47.15 o 
   6   0   6     1460.96     1392.85     68.28 o 
   7   0   6       98.35      133.29     39.43 o 
   8   0   6     3375.25     3217.01    101.46 o 
   9   0   6     2118.55     2058.59    171.74 o 
  10   0   6       66.41       35.41     36.63 o 
  11   0   6     2910.68     2754.98    144.10 o 
 -15   1   6      168.07      117.04     45.26 o 
 -14   1   6        2.03       13.87     44.61 o 
 -13   1   6       50.27       69.81     28.59 o 
 -12   1   6      305.06      227.22     23.42 o 
 -11   1   6      375.80      367.15     25.50 o 
 -10   1   6       65.29       69.94     18.46 o 
  -9   1   6       26.77       31.15     14.71 o 
  -8   1   6     2820.30     2790.88     86.88 o 
  -7   1   6       43.40       64.45     17.87 o 
  -6   1   6        5.11       13.64      7.38 o 
  -5   1   6     2834.15     2732.91     50.30 o 
  -4   1   6     3069.62     3094.63     43.63 o 
  -3   1   6      562.46      595.21     17.13 o 
  -2   1   6      195.43      317.55     12.98 o 
  -1   1   6    10197.85    10618.35     97.57 o 
   0   1   6     1964.80     2043.05     38.78 o 
   1   1   6     1641.97     1615.47     32.63 o 
   2   1   6     5334.29     5412.81     63.94 o 
   3   1   6      121.71      155.49     22.71 o 
   4   1   6     2792.38     2818.95     74.65 o 
   5   1   6     1183.82     1228.97     42.70 o 
   6   1   6      961.92      958.03     43.45 o 
   7   1   6     1719.56     1752.14     54.11 o 
   8   1   6      161.72      185.50     37.81 o 
   9   1   6      208.79      175.30     34.62 o 
  10   1   6      669.09      682.55     60.68 o 
  11   1   6      523.51      429.10    157.47 o 
 -14   2   6     1390.95     1440.06     60.31 o 
 -13   2   6       25.24       27.13     30.32 o 
 -12   2   6     1055.91      987.87     55.82 o 
 -11   2   6     2213.41     2280.94     73.03 o 
 -10   2   6        7.80       30.13     18.77 o 
  -9   2   6     1897.62     1833.78     41.28 o 
  -8   2   6     2203.27     2123.18     49.18 o 
  -7   2   6      325.32      326.99     12.71 o 
  -6   2   6     1763.69     1568.47     62.14 o 
  -5   2   6      793.25      728.75     20.90 o 
  -4   2   6      504.39      518.52     15.19 o 
  -3   2   6     1163.39      946.18     25.11 o 
  -2   2   6      133.02      210.97     12.13 o 
  -1   2   6      449.74      553.58     18.29 o 
   0   2   6     8394.56     8161.27     91.79 o 
   1   2   6     1132.89     1096.11     31.47 o 
   2   2   6     2535.36     2567.84     42.80 o 
   3   2   6     7199.39     7320.67    105.71 o 
   4   2   6      760.21      794.53     33.81 o 
   5   2   6      635.36      642.11     39.02 o 
   6   2   6     3030.55     2842.63     94.85 o 
   7   2   6       30.72       42.81     25.73 o 
   8   2   6      659.45      740.52     48.22 o 
   9   2   6      785.73      809.52     50.82 o 
  10   2   6       49.71       41.31     22.55 o 
  11   2   6      334.46      295.02     76.35 o 
 -14   3   6      629.70      631.20     76.01 o 
 -13   3   6      157.35      163.83     36.02 o 
 -12   3   6     2475.16     2420.53    135.95 o 
 -11   3   6     2230.83     2205.75     66.67 o 
 -10   3   6      231.18      241.39     36.66 o 
  -9   3   6     1874.02     1912.19     59.75 o 
  -8   3   6     2605.05     2726.98     64.82 o 
  -7   3   6      908.18      879.26     41.01 o 
  -6   3   6     3861.25     3923.00     90.26 o 
  -5   3   6     8409.94     8485.55    124.79 o 
  -4   3   6     2867.74     2891.74     62.51 o 
  -3   3   6     1989.67     2033.42     29.23 o 
  -2   3   6    10463.32    10341.80    116.16 o 
  -1   3   6    11905.84    12327.40    103.28 o 
   0   3   6        2.32       10.34     11.68 o 
   1   3   6    13451.46    14236.51    115.30 o 
   2   3   6     4108.53     4068.97     74.68 o 
   3   3   6        9.74       10.38     20.56 o 
   4   3   6     8194.21     8324.25     96.78 o 
   5   3   6     7683.66     7619.25    100.91 o 
   6   3   6       20.71       12.40     17.98 o 
   7   3   6     1017.21     1074.21     55.93 o 
   8   3   6     4728.10     4919.84     91.70 o 
   9   3   6       21.82       53.75     31.35 o 
  10   3   6      293.70      265.15     37.84 o 
  11   3   6     1182.09     1126.73    116.08 o 
 -14   4   6       25.47       54.67     41.53 o 
 -13   4   6     1217.95     1274.72     67.90 o 
 -12   4   6      340.74      363.75     49.40 o 
 -11   4   6       12.60       20.98     29.24 o 
 -10   4   6     2346.59     2342.54    106.48 o 
  -9   4   6       51.15       56.89     33.79 o 
  -8   4   6       26.19       21.65     27.71 o 
  -7   4   6     1871.26     1998.65     67.40 o 
  -6   4   6     1200.06     1147.00     43.68 o 
  -5   4   6      479.39      472.98     34.71 o 
  -4   4   6     5395.03     5394.36    220.24 o 
  -3   4   6      505.49      468.29     13.79 o 
  -2   4   6      111.71      110.29     12.05 o 
  -1   4   6     3164.56     3187.48    101.81 o 
   0   4   6      907.36      858.31     73.12 o 
   1   4   6     2207.80     2197.61     38.10 o 
   2   4   6     1062.33     1039.54     32.69 o 
   3   4   6      671.56      638.12     35.76 o 
   4   4   6      202.83      206.15     27.78 o 
   5   4   6      539.80      516.51     37.61 o 
   6   4   6        2.22       20.88     23.43 o 
   7   4   6      638.76      615.26     40.26 o 
   8   4   6        5.31       13.66     31.72 o 
   9   4   6      610.76      665.49     45.36 o 
  10   4   6     1142.61     1207.49     73.43 o 
  11   4   6      153.13      100.86     35.99 o 
 -13   5   6      137.54      115.25     36.73 o 
 -12   5   6     1565.23     1541.43     94.72 o 
 -11   5   6      339.46      374.27     40.17 o 
 -10   5   6      170.81      190.36     38.12 o 
  -9   5   6     1511.61     1632.12     64.30 o 
  -8   5   6      858.93      909.01     58.28 o 
  -7   5   6       58.69       73.74     29.07 o 
  -6   5   6      730.43      746.58     38.01 o 
  -5   5   6     3085.96     3081.24     63.29 o 
  -4   5   6      251.09      280.34     28.93 o 
  -3   5   6      117.73      124.43     10.58 o 
  -2   5   6     1989.72     1897.86     31.62 o 
  -1   5   6     1868.76     1892.47     33.48 o 
   0   5   6      378.04      387.17     23.52 o 
   1   5   6      928.71      947.49     33.36 o 
   2   5   6     1045.23     1054.74     33.36 o 
   3   5   6        4.55       19.44     20.18 o 
   4   5   6     1478.79     1489.25     44.27 o 
   5   5   6     1430.59     1415.47     50.39 o 
   6   5   6       14.84       48.96     26.37 o 
   7   5   6       36.46       32.85     25.28 o 
   8   5   6     1018.60      961.50     45.31 o 
   9   5   6        6.39        7.00     22.89 o 
  10   5   6       21.77        7.75     24.74 o 
 -13   6   6      966.50     1016.37     72.92 o 
 -12   6   6        2.64       21.94     27.79 o 
 -11   6   6      282.05      301.47     37.66 o 
 -10   6   6     3670.90     3921.47     93.73 o 
  -9   6   6        4.84       18.91     25.84 o 
  -8   6   6       32.85       85.98     30.25 o 
  -7   6   6     6480.48     6885.46    150.19 o 
  -6   6   6      516.74      534.66     33.90 o 
  -5   6   6     2703.06     2650.84     57.87 o 
  -4   6   6     8487.24     8493.85    186.14 o 
  -3   6   6       21.54       29.45      7.58 o 
  -2   6   6     1524.31     1494.62     24.23 o 
  -1   6   6     6129.93     6259.64    120.82 o 
   0   6   6      197.73      202.96     21.39 o 
   1   6   6     3270.57     3293.08     75.48 o 
   2   6   6     1176.67     1168.59     34.52 o 
   3   6   6      914.90      921.25     33.97 o 
   4   6   6     2098.94     2094.14     56.70 o 
   5   6   6     1206.59     1168.68     42.90 o 
   6   6   6      215.81      240.43     27.68 o 
   7   6   6     1750.30     1803.27     55.39 o 
   8   6   6        8.89       16.54     21.28 o 
   9   6   6       30.91       36.48     26.30 o 
  10   6   6     2166.03     1989.03     71.96 o 
 -12   7   6       19.12       37.26     40.86 o 
 -11   7   6      123.39       78.01     36.59 o 
 -10   7   6      466.53      361.21     77.40 o 
  -9   7   6       79.81       52.48     27.16 o 
  -8   7   6        8.81       20.60     18.85 o 
  -7   7   6      812.91      804.87     45.15 o 
  -6   7   6      475.96      446.26     28.73 o 
  -5   7   6      124.62      202.86     38.35 o 
  -4   7   6     1208.68     1186.43     26.55 o 
  -3   7   6       13.40       31.12     12.28 o 
  -2   7   6     1216.04     1136.57     29.32 o 
  -1   7   6      180.00      174.45     19.78 o 
   0   7   6      624.14      591.57     25.37 o 
   1   7   6     3107.67     3077.83     46.89 o 
   2   7   6      177.17      185.01     21.67 o 
   3   7   6      149.05      133.71     19.90 o 
   4   7   6       10.77        9.77     17.67 o 
   5   7   6     1312.61     1297.41     42.49 o 
   6   7   6      297.88      278.21     30.88 o 
   7   7   6      137.76      182.84     38.55 o 
   8   7   6      251.38      266.80     50.47 o 
   9   7   6       90.02      103.95     33.34 o 
 -11   8   6      177.47      124.97     59.82 o 
 -10   8   6     1603.83     1621.58     82.00 o 
  -9   8   6      316.17      362.28     55.22 o 
  -8   8   6       55.23       73.19     37.18 o 
  -7   8   6     1192.73     1166.96     58.96 o 
  -6   8   6       20.22       35.56     19.35 o 
  -5   8   6      389.27      395.48     61.96 o 
  -4   8   6      226.50      341.64     82.09 o 
  -3   8   6      740.74      691.29     42.13 o 
  -2   8   6      534.51      566.42     38.45 o 
  -1   8   6     1173.70     1137.23     43.25 o 
   0   8   6       34.68       41.47     14.01 o 
   1   8   6     2898.88     2773.49    114.15 o 
   2   8   6     1020.01     1064.09     64.06 o 
   3   8   6       54.63       57.72     35.67 o 
   4   8   6     4564.19     4713.39    125.77 o 
   5   8   6     2259.64     2381.32     88.09 o 
   6   8   6      296.18      261.11     45.95 o 
   7   8   6     1308.93     1363.29     78.09 o 
   8   8   6       24.07       39.28     33.89 o 
 -10   9   6      168.46      210.94     85.32 o 
  -9   9   6       25.84       35.17     55.74 o 
  -8   9   6     1385.61     1501.39    116.40 o 
  -7   9   6       80.07       39.85     56.38 o 
  -6   9   6      262.38      231.46     78.05 o 
  -5   9   6     1651.43     1639.66    124.72 o 
  -4   9   6      266.47      308.17     81.09 o 
  -3   9   6       69.97       29.74     59.87 o 
  -2   9   6      305.79      369.89     42.68 o 
  -1   9   6     1146.84     1090.28     50.09 o 
   0   9   6      376.00      365.02     44.96 o 
   1   9   6      559.89      540.28     48.96 o 
   2   9   6     2801.67     2917.16    101.91 o 
   3   9   6      335.84      326.18     45.78 o 
   4   9   6       15.33       16.58     33.29 o 
   5   9   6     1229.91     1229.75     80.74 o 
   6   9   6      238.81      208.40     43.15 o 
   7   9   6      800.48      672.06     57.83 o 
  -9  10   6       81.19       99.17     52.75 o 
  -8  10   6       87.58       76.31     53.84 o 
  -7  10   6       20.96       34.67     58.28 o 
  -6  10   6      316.39      383.98     87.41 o 
  -5  10   6      389.71      412.52     90.60 o 
  -4  10   6      205.40      241.07     89.26 o 
  -3  10   6      456.97      493.56     99.52 o 
  -2  10   6      782.82      874.34    108.04 o 
  -1  10   6      363.60      455.25     85.32 o 
   0  10   6      385.46      381.19     43.38 o 
   1  10   6        2.64       11.23     28.15 o 
   2  10   6      184.15      133.11     33.22 o 
   3  10   6      202.21      170.36     39.75 o 
   4  10   6       37.01       30.12     31.19 o 
   5  10   6       38.11       31.70     32.07 o 
   6  10   6      263.10      307.42     45.38 o 
  -7  11   6      306.00      158.84     95.28 o 
  -6  11   6     1564.13     1498.70    137.67 o 
  -5  11   6       63.47       31.03     73.12 o 
  -4  11   6        4.72       36.31     65.35 o 
  -3  11   6        4.00       -0.95     60.72 o 
  -2  11   6      976.40      992.49    110.48 o 
  -1  11   6       18.39       60.07     78.10 o 
   0  11   6       99.68       56.63     55.09 o 
   1  11   6      880.07      860.10     90.55 o 
   2  11   6       88.63      133.59     41.31 o 
   3  11   6       39.80       15.32     27.51 o 
   4  11   6       12.88       22.30     27.56 o 
  -4  12   6      342.24      338.15     83.83 o 
  -3  12   6      614.37      731.19     99.32 o 
  -2  12   6       21.80       26.05     60.07 o 
  -1  12   6       19.80       77.90     80.24 o 
   0  12   6     1190.49     1396.99    124.57 o 
 -15   1   7     1252.72     1425.08    124.02 o 
 -14   1   7      388.35      333.46     81.46 o 
 -13   1   7      584.08      568.25     46.97 o 
 -12   1   7     2234.23     2289.95     92.00 o 
 -11   1   7      202.23      217.00     22.81 o 
 -10   1   7     4733.05     4725.61    128.87 o 
  -9   1   7      989.45      920.99     39.29 o 
  -8   1   7      833.21      795.96     29.85 o 
  -7   1   7     6058.57     5985.04     69.35 o 
  -6   1   7     1229.13     1159.60     29.43 o 
  -5   1   7     6048.71     6471.33     67.83 o 
  -4   1   7    14453.81    13946.84    166.44 o 
  -3   1   7     2438.62     2747.72     38.85 o 
  -2   1   7     2840.30     2964.20     49.45 o 
  -1   1   7    19086.55    19321.66    200.02 o 
   0   1   7     1508.70     1498.91     56.87 o 
   1   1   7      482.63      484.08     24.05 o 
   2   1   7    23639.67    24859.86    301.30 o 
   3   1   7        2.74       43.76     26.44 o 
   4   1   7       22.09        1.83     24.65 o 
   5   1   7     6954.93     7128.54    122.36 o 
   6   1   7      614.31      535.44     34.09 o 
   7   1   7       16.78       39.54     25.45 o 
   8   1   7     3106.02     3144.94     74.70 o 
   9   1   7       85.92      104.24     32.04 o 
  10   1   7       79.83       76.43     25.21 o 
  11   1   7     1183.72     1158.86     76.03 o 
 -14   2   7      758.74      694.46     46.32 o 
 -13   2   7      586.31      617.64     62.49 o 
 -12   2   7      169.68      180.04     35.34 o 
 -11   2   7      569.29      545.63     43.14 o 
 -10   2   7     3173.30     3199.95    179.08 o 
  -9   2   7      156.99      150.86     17.43 o 
  -8   2   7        1.91       16.47      8.56 o 
  -7   2   7     1670.36     1510.10     43.78 o 
  -6   2   7     1717.73     1622.44     25.82 o 
  -5   2   7        8.50       29.77      6.85 o 
  -4   2   7      384.69      360.87     15.06 o 
  -3   2   7     4708.44     4963.73     64.57 o 
  -2   2   7       40.24       74.74     11.63 o 
  -1   2   7        6.87        3.28      9.97 o 
   0   2   7     3862.28     4177.51     55.16 o 
   1   2   7      606.68      569.35     32.96 o 
   2   2   7      266.81      290.84     26.41 o 
   3   2   7      503.83      522.21     33.04 o 
   4   2   7     1372.48     1334.21     44.66 o 
   5   2   7       16.49       37.96     22.93 o 
   6   2   7      295.32      282.31     34.78 o 
   7   2   7     4688.22     4551.76     95.98 o 
   8   2   7      529.20      545.75     49.76 o 
   9   2   7       90.25       86.54     29.18 o 
  10   2   7      339.90      250.86     36.32 o 
  11   2   7     1058.44     1016.95     71.35 o 
 -14   3   7       73.40       77.72     30.22 o 
 -13   3   7      160.97      157.29     35.42 o 
 -12   3   7      443.04      453.53     45.03 o 
 -11   3   7       52.76       71.24     36.73 o 
 -10   3   7      158.39      150.80     36.27 o 
  -9   3   7     1361.54     1328.42     53.20 o 
  -8   3   7     1346.51     1349.56     50.91 o 
  -7   3   7     2402.40     2555.71     66.32 o 
  -6   3   7     6575.23     6792.80    110.64 o 
  -5   3   7     4467.95     4664.35    196.50 o 
  -4   3   7     2953.39     3048.55     76.97 o 
  -3   3   7     3960.24     4123.24     90.65 o 
  -2   3   7     2513.70     2557.35     35.44 o 
  -1   3   7     1045.92     1024.99     26.21 o 
   0   3   7      663.67      645.95     46.70 o 
   1   3   7      246.50      237.24     30.22 o 
   2   3   7       10.49       50.01     25.01 o 
   3   3   7       64.42       65.64     30.30 o 
   4   3   7      657.44      655.89     45.94 o 
   5   3   7       36.36       24.05     22.64 o 
   6   3   7       34.48       37.90     18.51 o 
   7   3   7     1025.32     1062.27     44.43 o 
   8   3   7      419.09      448.84     46.28 o 
   9   3   7      525.21      527.16     44.96 o 
  10   3   7     1640.38     1562.01     57.87 o 
 -14   4   7       88.36       96.80     51.89 o 
 -13   4   7     1062.52     1109.73     69.76 o 
 -12   4   7       65.20       71.29     31.26 o 
 -11   4   7     1803.71     1678.81     78.90 o 
 -10   4   7      778.05      815.41     59.76 o 
  -9   4   7     3283.45     3286.73     86.77 o 
  -8   4   7     1104.15     1174.26     56.64 o 
  -7   4   7       35.61       59.18     27.54 o 
  -6   4   7     3354.00     3534.47     86.51 o 
  -5   4   7       17.75       27.98     18.20 o 
  -4   4   7     2242.74     2226.71     30.34 o 
  -3   4   7     1040.14      972.59     31.32 o 
  -2   4   7     2064.99     2016.00     40.57 o 
  -1   4   7     3545.22     3658.69    133.91 o 
   0   4   7     1368.69     1319.95     39.75 o 
   1   4   7     3601.50     3541.58     63.17 o 
   2   4   7      134.36      153.16     25.10 o 
   3   4   7     1795.21     1814.46     51.30 o 
   4   4   7       68.54       86.28     27.26 o 
   5   4   7      637.09      663.66     42.72 o 
   6   4   7      876.71      948.72     50.29 o 
   7   4   7     1194.87     1142.96     48.74 o 
   8   4   7     1496.37     1509.57     55.36 o 
   9   4   7      122.17      120.19     31.50 o 
  10   4   7      158.91      157.37     31.34 o 
 -13   5   7      158.09      132.08     35.49 o 
 -12   5   7       63.76       41.40     29.64 o 
 -11   5   7     3833.55     3958.79     87.10 o 
 -10   5   7        4.22        7.78     26.14 o 
  -9   5   7      142.13      109.58     27.68 o 
  -8   5   7     3748.95     3742.19     96.36 o 
  -7   5   7      261.26      283.40     32.35 o 
  -6   5   7       66.27      112.48     29.50 o 
  -5   5   7     2778.56     2781.28     65.00 o 
  -4   5   7     2803.65     2721.14     72.84 o 
  -3   5   7      295.29      297.68     17.32 o 
  -2   5   7     6248.81     6169.33     92.99 o 
  -1   5   7     1035.53     1014.60     34.04 o 
   0   5   7     1569.04     1506.07     80.06 o 
   1   5   7     7255.36     7412.65    134.90 o 
   2   5   7       20.90       17.15     19.77 o 
   3   5   7     6967.47     7096.75     98.75 o 
   4   5   7     6840.87     6916.88     82.67 o 
   5   5   7       25.89       27.45     28.78 o 
   6   5   7     1516.10     1601.95     52.77 o 
   7   5   7     1162.09     1143.26     66.98 o 
   8   5   7      210.95      209.95     36.32 o 
   9   5   7      808.58      807.50     48.07 o 
  10   5   7       67.00       59.32     34.63 o 
 -13   6   7       38.22       50.89     27.36 o 
 -12   6   7       61.93       50.37     31.00 o 
 -11   6   7       58.22       68.96     28.58 o 
 -10   6   7       13.50       41.82     26.00 o 
  -9   6   7        2.05       19.83     22.82 o 
  -8   6   7       95.36      103.62     25.13 o 
  -7   6   7      100.39       81.44     22.60 o 
  -6   6   7       19.35       42.49     16.14 o 
  -5   6   7     1023.07     1084.68     42.74 o 
  -4   6   7      112.81      114.81     11.85 o 
  -3   6   7      919.23      878.43     21.31 o 
  -2   6   7       12.93       24.79     12.19 o 
  -1   6   7      200.64      208.35     22.05 o 
   0   6   7     1752.97     1763.89     39.04 o 
   1   6   7        6.09        6.32     16.97 o 
   2   6   7      142.67      156.63     23.44 o 
   3   6   7     1654.05     1663.67     49.94 o 
   4   6   7       10.93       29.06     20.54 o 
   5   6   7       62.29       71.37     23.98 o 
   6   6   7       11.00       17.82     21.95 o 
   7   6   7     1176.40     1113.60     49.20 o 
   8   6   7      314.86      281.44     31.15 o 
   9   6   7       21.04       44.33     27.81 o 
 -12   7   7      205.11      178.15     51.50 o 
 -11   7   7      850.64      998.76     75.13 o 
 -10   7   7      122.16      130.68     56.98 o 
  -9   7   7       61.06       65.79     23.71 o 
  -8   7   7     2833.85     2914.85     74.28 o 
  -7   7   7        2.34       16.66     16.87 o 
  -6   7   7      130.65      129.95     26.77 o 
  -5   7   7     4409.93     4683.60    195.13 o 
  -4   7   7     1128.07     1059.81     42.59 o 
  -3   7   7     2088.08     2122.45     48.12 o 
  -2   7   7     5467.29     5686.50     65.59 o 
  -1   7   7      235.18      232.08     19.73 o 
   0   7   7      792.51      769.64     32.31 o 
   1   7   7     1857.29     1757.64     45.77 o 
   2   7   7     1078.36     1062.50     33.86 o 
   3   7   7     1740.62     1740.55     49.98 o 
   4   7   7     1063.43     1040.61     39.39 o 
   5   7   7      489.81      445.71     32.79 o 
   6   7   7     1677.93     1699.16     65.66 o 
   7   7   7       72.40      102.64     30.43 o 
   8   7   7       33.87       38.83     30.67 o 
 -11   8   7       30.23       72.37     74.07 o 
 -10   8   7      364.34      373.12     54.59 o 
  -9   8   7       18.37       49.00     38.24 o 
  -8   8   7      148.61      141.48     37.71 o 
  -7   8   7      564.82      669.99     60.31 o 
  -6   8   7     1021.37     1012.37    102.16 o 
  -5   8   7        4.63       81.29     80.84 o 
  -4   8   7        5.27      -16.59     60.12 o 
  -3   8   7     1228.64     1213.24    108.14 o 
  -2   8   7      109.87      102.75     15.55 o 
  -1   8   7      141.61      113.17     17.41 o 
   0   8   7     1259.63     1267.05     36.70 o 
   1   8   7      133.43      140.69     21.22 o 
   2   8   7        2.68       24.08     18.59 o 
   3   8   7      505.49      461.52     54.44 o 
   4   8   7      591.63      517.41     54.21 o 
   5   8   7      203.94      130.14     41.23 o 
   6   8   7      240.09      286.86     47.47 o 
   7   8   7      308.92      334.90     54.57 o 
 -10   9   7      140.45      110.43     62.11 o 
  -9   9   7       63.08       78.00     67.09 o 
  -8   9   7     1046.40      933.07     98.37 o 
  -7   9   7      710.24      589.89     88.46 o 
  -6   9   7      330.13      346.32     92.84 o 
  -5   9   7      188.71       73.02     61.81 o 
  -4   9   7        1.59       12.90     59.72 o 
  -3   9   7      193.23      288.89     81.44 o 
  -2   9   7     1016.96      954.44    105.35 o 
  -1   9   7      188.73      193.97     38.04 o 
   0   9   7      470.44      464.31     40.29 o 
   1   9   7      102.75      131.61     41.11 o 
   2   9   7       39.90       39.11     30.61 o 
   3   9   7      515.54      563.12     53.94 o 
   4   9   7       21.81       -3.35     34.51 o 
   5   9   7      146.34      164.04     46.47 o 
   6   9   7      319.17      299.99     54.28 o 
  -8  10   7      232.77      271.91     81.49 o 
  -7  10   7      329.29      494.15     91.90 o 
  -6  10   7      754.64      720.73    104.35 o 
  -5  10   7       39.34       76.66     87.71 o 
  -4  10   7       72.59       58.72     85.57 o 
  -3  10   7     1575.68     1575.85    138.17 o 
  -2  10   7       83.29       58.77     64.10 o 
  -1  10   7        5.35        1.99     60.62 o 
   0  10   7     1682.32     1756.56    153.61 o 
   1  10   7      713.80      633.13     56.05 o 
   2  10   7       41.17       49.93     31.71 o 
   3  10   7      427.07      402.85     49.24 o 
   4  10   7      225.97      207.10     53.91 o 
   5  10   7      129.81       98.53     36.91 o 
  -6  11   7      224.21      263.24     97.33 o 
  -5  11   7       82.39      123.38     99.07 o 
  -4  11   7      110.33      215.37     97.28 o 
  -3  11   7       55.74       76.11     68.74 o 
  -2  11   7       12.28        5.68     60.12 o 
  -1  11   7      941.19      990.85    107.39 o 
   0  11   7      140.58       80.44     46.92 o 
   1  11   7        0.56       -8.47     55.19 o 
   2  11   7      629.11      745.34     90.40 o 
   3  11   7       82.25       52.23     27.02 o 
 -14   0   8       94.90      105.45     59.57 o 
 -13   0   8     2564.92     2489.70    158.39 o 
 -12   0   8      438.93      512.04     98.42 o 
 -11   0   8      388.39      422.40     44.59 o 
 -10   0   8     4234.51     4079.91    269.49 o 
  -9   0   8      292.57      285.95     34.30 o 
  -8   0   8     7093.89     7692.53    128.36 o 
  -7   0   8     9032.96     9877.22    441.21 o 
  -6   0   8       33.84       42.20     15.54 o 
  -5   0   8     8672.31     8804.63    139.81 o 
  -4   0   8    14147.26    15143.83    151.22 o 
  -3   0   8       84.11       83.06     28.50 o 
  -2   0   8    14969.12    15857.39    157.32 o 
  -1   0   8       27.41       28.59     34.22 o 
   0   0   8      213.61      249.68     32.42 o 
   1   0   8     2482.51     2347.51    123.28 o 
   2   0   8      218.68      190.43     32.88 o 
   3   0   8      119.99      132.65     35.04 o 
   4   0   8     2091.37     2125.22     77.78 o 
   5   0   8     3895.16     3655.00     93.77 o 
   6   0   8       73.73       95.69     45.60 o 
   7   0   8     5603.31     5522.85    115.99 o 
   8   0   8      229.96      229.61     53.47 o 
   9   0   8     3467.13     3232.13    105.34 o 
  10   0   8     2604.36     2301.11    125.84 o 
 -14   1   8      564.65      578.81     64.91 o 
 -13   1   8      337.47      390.47     58.99 o 
 -12   1   8        1.55       13.39     22.88 o 
 -11   1   8       59.36       68.22     28.84 o 
 -10   1   8     3201.25     3087.15     82.37 o 
  -9   1   8      247.48      242.69     20.93 o 
  -8   1   8       13.41       21.99     13.23 o 
  -7   1   8     3724.23     3708.75     73.36 o 
  -6   1   8        3.99        8.35     10.25 o 
  -5   1   8     2062.46     1986.43     42.38 o 
  -4   1   8     3498.40     3461.91     53.55 o 
  -3   1   8     2076.90     2110.97     36.86 o 
  -2   1   8     3159.08     3129.02     51.27 o 
  -1   1   8      286.06      248.45     24.33 o 
   0   1   8     2226.58     2339.11     51.71 o 
   1   1   8      963.93     1050.75     36.45 o 
   2   1   8     2509.52     2441.92     54.97 o 
   3   1   8       14.45       28.14     26.20 o 
   4   1   8      125.59      121.14     25.97 o 
   5   1   8     3082.69     2918.72     60.30 o 
   6   1   8       10.15       26.21     29.12 o 
   7   1   8      162.78      176.42     34.12 o 
   8   1   8      955.11      802.21     68.26 o 
   9   1   8       50.93       21.73     26.07 o 
  10   1   8        3.79       12.19     26.54 o 
 -14   2   8       85.24       76.10     38.76 o 
 -13   2   8     1783.15     1755.78     96.19 o 
 -12   2   8      449.64      430.57     43.64 o 
 -11   2   8     1028.30     1027.04     49.41 o 
 -10   2   8     2947.65     2934.91    119.12 o 
  -9   2   8        4.65       34.78     24.15 o 
  -8   2   8     2151.17     2079.32     68.23 o 
  -7   2   8      452.52      440.58     22.92 o 
  -6   2   8     1359.31     1332.37     28.10 o 
  -5   2   8      400.22      345.81     14.45 o 
  -4   2   8      427.12      397.38     22.25 o 
  -3   2   8        5.87       10.64     13.88 o 
  -2   2   8     5465.07     5403.05     55.11 o 
  -1   2   8     1090.49     1029.37     41.28 o 
   0   2   8      821.89      820.40     30.99 o 
   1   2   8    10251.48    10882.78    133.10 o 
   2   2   8     1990.10     2115.64     75.84 o 
   3   2   8     2503.14     2536.99     58.17 o 
   4   2   8     5199.48     5280.64     86.48 o 
   5   2   8      255.47      209.24     29.74 o 
   6   2   8      339.53      389.86     41.47 o 
   7   2   8     1782.06     1740.33     66.21 o 
   8   2   8       89.37       71.58     27.69 o 
   9   2   8      228.57      186.45     34.29 o 
  10   2   8      625.29      621.39     51.78 o 
 -14   3   8      642.38      626.43     51.15 o 
 -13   3   8      418.48      437.65     56.87 o 
 -12   3   8       74.42       29.60     30.80 o 
 -11   3   8     1422.89     1582.23     61.34 o 
 -10   3   8     1919.49     1978.60     79.06 o 
  -9   3   8       46.84       68.63     31.28 o 
  -8   3   8     2650.76     2677.27    100.66 o 
  -7   3   8     4397.17     4522.35     87.81 o 
  -6   3   8     2147.80     2263.07     88.65 o 
  -5   3   8     2126.67     2023.06     50.02 o 
  -4   3   8     9943.68    10305.68    159.23 o 
  -3   3   8      241.09      196.84     14.97 o 
  -2   3   8      336.40      263.27     20.38 o 
  -1   3   8     7121.38     7471.58    111.89 o 
   0   3   8     1076.99     1066.00     39.79 o 
   1   3   8       64.99       89.21     26.24 o 
   2   3   8     8075.85     8433.32    164.06 o 
   3   3   8     2345.72     2384.86     79.83 o 
   4   3   8      197.79      193.54     35.03 o 
   5   3   8      728.87      720.44     45.72 o 
   6   3   8     2145.04     2212.03     64.56 o 
   7   3   8       29.94       36.86     28.73 o 
   8   3   8      626.12      605.60     46.62 o 
   9   3   8     1126.40     1122.56     55.00 o 
  10   3   8      254.36      288.75     36.72 o 
 -14   4   8       12.15       61.31     75.86 o 
 -13   4   8        0.23       14.01     30.09 o 
 -12   4   8      277.41      326.69     41.22 o 
 -11   4   8      693.86      676.40     55.43 o 
 -10   4   8       47.97       62.86     31.85 o 
  -9   4   8     1734.23     1776.33     66.05 o 
  -8   4   8      278.83      253.08     36.06 o 
  -7   4   8       23.56       25.02     26.93 o 
  -6   4   8       88.08      141.27     35.19 o 
  -5   4   8       16.47       28.16     26.86 o 
  -4   4   8      609.76      584.12     22.72 o 
  -3   4   8     1354.54     1287.98     26.90 o 
  -2   4   8     1219.24     1167.68     27.38 o 
  -1   4   8     1301.93     1289.69     43.46 o 
   0   4   8     1345.86     1371.88     44.23 o 
   1   4   8      363.17      334.57     28.41 o 
   2   4   8     3314.15     3321.58     64.32 o 
   3   4   8      265.87      262.10     35.85 o 
   4   4   8      176.81      175.75     29.31 o 
   5   4   8     1331.20     1371.40     50.99 o 
   6   4   8      176.62      188.24     35.28 o 
   7   4   8       74.14       57.19     28.11 o 
   8   4   8     1554.05     1418.51     54.14 o 
   9   4   8        6.35       28.53     29.79 o 
 -13   5   8       11.96       18.18     26.65 o 
 -12   5   8       39.22       50.27     33.74 o 
 -11   5   8      495.49      544.95     48.34 o 
 -10   5   8      239.41      242.13     38.65 o 
  -9   5   8       54.91       48.32     27.60 o 
  -8   5   8      757.45      767.24     46.19 o 
  -7   5   8      254.84      274.36     47.02 o 
  -6   5   8      854.69      843.18     40.68 o 
  -5   5   8     1317.07     1361.39     50.65 o 
  -4   5   8     1049.01      994.31     39.38 o 
  -3   5   8        4.88       10.29      7.29 o 
  -2   5   8       12.00       32.41     15.95 o 
  -1   5   8     1004.27     1039.14     34.71 o 
   0   5   8      139.83      133.81     18.94 o 
   1   5   8      111.98      125.33     22.62 o 
   2   5   8      253.58      254.60     28.98 o 
   3   5   8      889.09      881.20     38.23 o 
   4   5   8       63.42       85.16     27.33 o 
   5   5   8       67.37       50.81     26.21 o 
   6   5   8     1053.92     1052.47     56.26 o 
   7   5   8      124.30       95.70     26.75 o 
   8   5   8        4.75       26.18     26.63 o 
   9   5   8      322.68      301.80     37.85 o 
 -13   6   8      246.34      271.25     51.30 o 
 -12   6   8      620.32      703.31     54.80 o 
 -11   6   8       43.85       56.08     29.56 o 
 -10   6   8        2.64       40.78     32.42 o 
  -9   6   8     4328.82     4578.89     94.35 o 
  -8   6   8       30.18       39.79     26.41 o 
  -7   6   8       66.90       82.53     30.35 o 
  -6   6   8     3684.75     4109.97     97.64 o 
  -5   6   8       83.59      112.47     30.57 o 
  -4   6   8      509.82      460.21     23.01 o 
  -3   6   8     5273.29     5412.60     77.28 o 
  -2   6   8      425.32      418.68     30.56 o 
  -1   6   8      687.50      716.13     28.58 o 
   0   6   8     1408.77     1429.09     38.77 o 
   1   6   8     1237.54     1190.48     36.55 o 
   2   6   8     1084.90     1118.70     41.91 o 
   3   6   8       57.14       67.89     21.68 o 
   4   6   8     1434.66     1422.90     46.24 o 
   5   6   8     1897.22     1899.36     56.22 o 
   6   6   8      567.01      561.12     37.58 o 
   7   6   8      320.78      351.06     38.35 o 
   8   6   8     2515.40     2482.15     70.83 o 
 -12   7   8        5.73       25.23     33.61 o 
 -11   7   8      383.50      350.63     79.20 o 
 -10   7   8       18.92       20.10     32.69 o 
  -9   7   8     1133.16     1057.85     54.04 o 
  -8   7   8      652.49      659.31     42.32 o 
  -7   7   8      111.62      122.74     25.36 o 
  -6   7   8       31.79       32.22     21.89 o 
  -5   7   8        1.34        1.54      9.54 o 
  -4   7   8     2069.57     1959.56    107.84 o 
  -3   7   8        0.89        6.47     11.20 o 
  -2   7   8        9.55       10.79     13.47 o 
  -1   7   8      808.57      810.92     28.67 o 
   0   7   8       38.68       52.26     18.20 o 
   1   7   8      145.91      175.54     24.55 o 
   2   7   8     1023.74      992.30     36.12 o 
   3   7   8       31.98       19.40     19.57 o 
   4   7   8       62.26       70.56     24.10 o 
   5   7   8      272.05      285.56     30.79 o 
   6   7   8      193.01      189.27     29.51 o 
   7   7   8      190.31      204.60     40.44 o 
   8   7   8       66.90       59.86     32.33 o 
 -11   8   8       13.03       43.28     50.11 o 
 -10   8   8       14.03        9.16     41.04 o 
  -9   8   8     2004.09     2238.41    135.28 o 
  -8   8   8       10.03        1.26     29.08 o 
  -7   8   8       42.38        9.79     28.08 o 
  -6   8   8     1486.07     1488.24    112.37 o 
  -5   8   8      597.87      591.63     88.71 o 
  -4   8   8       59.80       10.91     60.92 o 
  -3   8   8     2188.03     2079.62    125.02 o 
  -2   8   8      424.32      411.95     23.46 o 
  -1   8   8      385.31      388.91     22.74 o 
   0   8   8     3053.31     3018.16     49.58 o 
   1   8   8       68.86       66.55     21.04 o 
   2   8   8     1352.40     1363.00     52.91 o 
   3   8   8     1517.78     1496.31     55.00 o 
   4   8   8      131.38      116.31     32.22 o 
   5   8   8     1212.49     1256.35     55.73 o 
   6   8   8      793.75      759.56     47.40 o 
   7   8   8       47.91       35.91     28.17 o 
 -10   9   8      587.22      483.40     98.87 o 
  -9   9   8       13.96       20.57     63.76 o 
  -8   9   8      399.00      412.22     93.09 o 
  -7   9   8      870.59      941.29    110.43 o 
  -6   9   8        4.75        5.88     80.84 o 
  -5   9   8      965.27      985.17    102.36 o 
  -4   9   8     1370.57     1450.43    119.24 o 
  -3   9   8      546.22      488.77     85.97 o 
  -2   9   8     1100.90      886.60     99.37 o 
  -1   9   8       38.68       65.75     64.15 o 
   0   9   8     1451.92     1462.57     66.62 o 
   1   9   8      637.33      573.59     53.67 o 
   2   9   8      707.01      677.50     62.78 o 
   3   9   8       97.51       83.43     33.20 o 
   4   9   8      190.33      183.78     47.09 o 
   5   9   8     1072.13      948.41     67.01 o 
  -8  10   8      680.73      632.52     96.58 o 
  -7  10   8      606.24      628.34    112.47 o 
  -6  10   8      778.24      674.11     99.77 o 
  -5  10   8      724.26      756.85    100.96 o 
  -4  10   8      474.28      505.81     90.65 o 
  -3  10   8      335.50      389.01     97.97 o 
  -2  10   8      412.53      424.02     94.94 o 
  -1  10   8      130.98      156.75     61.17 o 
   0  10   8      182.90      216.87     86.72 o 
   1  10   8      328.48      386.22    100.02 o 
   2  10   8       54.15       43.14     33.96 o 
   3  10   8        1.47       16.05     30.15 o 
   4  10   8       12.65       25.91     33.00 o 
  -5  11   8       44.80       53.84     69.83 o 
  -4  11   8      397.80      435.63    105.74 o 
  -3  11   8      102.27       50.71     64.05 o 
  -2  11   8      110.37      107.29     67.34 o 
  -1  11   8      256.66      225.39     71.72 o 
   0  11   8      102.82      139.56     86.62 o 
   1  11   8       25.58       -6.33     54.34 o 
 -14   1   9     1315.19     1288.24     86.64 o 
 -13   1   9      180.39      178.42     51.93 o 
 -12   1   9     1357.96     1331.64     53.58 o 
 -11   1   9     4962.01     5049.06    134.62 o 
 -10   1   9      303.22      313.89     33.67 o 
  -9   1   9     2365.15     2396.58     60.36 o 
  -8   1   9     1033.76     1011.74     36.06 o 
  -7   1   9     5085.81     5022.57     57.84 o 
  -6   1   9     1348.81     1249.59     48.10 o 
  -5   1   9     4826.05     4849.15     80.75 o 
  -4   1   9      248.40      221.98     17.39 o 
  -3   1   9     9232.70     9441.72    126.04 o 
  -2   1   9     2048.00     1942.57     43.33 o 
  -1   1   9      193.21      187.48     25.91 o 
   0   1   9    11702.47    11980.76    163.18 o 
   1   1   9     2508.51     2508.11     63.31 o 
   2   1   9       34.67       46.00     27.25 o 
   3   1   9     7654.42     7813.06    126.42 o 
   4   1   9      372.59      379.78     34.12 o 
   5   1   9        0.82       16.90     26.01 o 
   6   1   9     3647.31     3559.59     70.94 o 
   7   1   9       65.47       52.78     29.77 o 
   8   1   9        3.67       30.57     30.43 o 
   9   1   9      902.02      915.84     56.72 o 
 -14   2   9        5.39       35.70     37.64 o 
 -13   2   9       21.47       43.05     25.55 o 
 -12   2   9     1496.09     1517.45    113.41 o 
 -11   2   9       65.56       61.15     31.84 o 
 -10   2   9        6.04       28.33     24.57 o 
  -9   2   9     3781.61     3835.38     96.06 o 
  -8   2   9       25.40       31.39     12.18 o 
  -7   2   9      893.58      920.03     22.21 o 
  -6   2   9     1750.69     1671.66     29.39 o 
  -5   2   9      536.19      506.81     20.00 o 
  -4   2   9      101.27       88.26     13.81 o 
  -3   2   9       59.73       91.17     14.61 o 
  -2   2   9     4889.51     5068.38     83.57 o 
  -1   2   9      339.57      327.01     30.98 o 
   0   2   9      797.98      859.29     34.39 o 
   1   2   9     1154.78     1173.25     42.16 o 
   2   2   9     4653.46     4708.41     93.22 o 
   3   2   9      188.58      194.76     32.10 o 
   4   2   9      409.03      365.10     35.18 o 
   5   2   9     3128.09     3334.32     81.95 o 
   6   2   9      183.29      177.22     34.34 o 
   7   2   9       25.91       17.38     24.18 o 
   8   2   9     2719.30     2740.52     70.38 o 
   9   2   9      960.61     1105.43     80.36 o 
 -14   3   9       21.55       14.38     37.52 o 
 -13   3   9       52.31       57.65     46.78 o 
 -12   3   9       25.61       54.76     32.41 o 
 -11   3   9      691.74      687.61     51.16 o 
 -10   3   9      898.27      898.63     72.44 o 
  -9   3   9      619.58      686.18     45.24 o 
  -8   3   9      558.64      633.32     47.10 o 
  -7   3   9      418.41      459.13     47.13 o 
  -6   3   9     1020.28     1022.30     18.77 o 
  -5   3   9     2693.31     2670.77     36.05 o 
  -4   3   9     3787.73     3799.48     53.35 o 
  -3   3   9     2091.85     2065.98     41.90 o 
  -2   3   9      542.75      593.76     39.37 o 
  -1   3   9      548.06      528.84     35.54 o 
   0   3   9      136.72      166.12     27.84 o 
   1   3   9      296.37      301.14     35.25 o 
   2   3   9      109.30       92.35     35.69 o 
   3   3   9       85.57       87.21     35.47 o 
   4   3   9      105.44       86.47     55.96 o 
   5   3   9      293.32      384.74     41.94 o 
   6   3   9     1090.83     1089.61     55.22 o 
   7   3   9      237.44      226.27     41.25 o 
   8   3   9     1227.37     1170.20     62.05 o 
   9   3   9      843.06      779.62     47.64 o 
 -14   4   9      154.82      131.60     38.79 o 
 -13   4   9        7.49       31.81     26.77 o 
 -12   4   9      434.23      455.58     44.56 o 
 -11   4   9     2279.35     2232.22     88.72 o 
 -10   4   9      970.90      960.41     54.89 o 
  -9   4   9      556.88      510.70     47.72 o 
  -8   4   9     2718.44     2708.46     78.13 o 
  -7   4   9       46.70       57.09     29.96 o 
  -6   4   9     2253.12     2218.72     63.49 o 
  -5   4   9     1485.83     1389.89     46.83 o 
  -4   4   9     3501.04     3418.11     94.80 o 
  -3   4   9     1379.58     1306.28     33.08 o 
  -2   4   9     1135.83     1137.21     35.43 o 
  -1   4   9     3732.20     3878.50     67.71 o 
   0   4   9      359.75      374.74     36.06 o 
   1   4   9     1359.56     1375.87     58.20 o 
   2   4   9     5982.16     6257.77     86.47 o 
   3   4   9      165.15      146.53     28.61 o 
   4   4   9     4174.51     4002.42     94.24 o 
   5   4   9      790.15      839.40     49.36 o 
   6   4   9     1315.84     1234.84     61.23 o 
   7   4   9      959.98      951.78     56.99 o 
   8   4   9     1122.52     1142.37     57.49 o 
   9   4   9      312.20      252.04     35.56 o 
 -13   5   9     2820.28     2777.84     85.33 o 
 -12   5   9       27.73       17.34     27.47 o 
 -11   5   9      229.75      233.00     35.95 o 
 -10   5   9     3738.66     4054.71    102.92 o 
  -9   5   9       21.05       31.87     25.64 o 
  -8   5   9      468.86      451.65     45.57 o 
  -7   5   9     2135.09     2220.44     84.34 o 
  -6   5   9     2038.31     1991.30     72.76 o 
  -5   5   9      284.14      247.42     30.22 o 
  -4   5   9     3736.82     3681.16     93.45 o 
  -3   5   9      716.94      677.37     31.78 o 
  -2   5   9     1426.37     1528.62     61.55 o 
  -1   5   9     7410.87     7757.53    216.54 o 
   0   5   9       78.54       51.22     21.08 o 
   1   5   9      898.64      940.74     38.35 o 
   2   5   9     4912.81     5012.40     97.90 o 
   3   5   9      957.54      887.43     39.08 o 
   4   5   9     1347.91     1345.23     45.45 o 
   5   5   9     1641.84     1690.78     58.82 o 
   6   5   9       70.67       88.26     34.18 o 
   7   5   9       92.63       91.21     34.30 o 
   8   5   9      291.41      275.42     37.51 o 
 -12   6   9      428.97      389.64     43.93 o 
 -11   6   9       81.73      108.50     33.10 o 
 -10   6   9        8.69       49.15     33.59 o 
  -9   6   9      260.14      256.00     42.03 o 
  -8   6   9       73.46       79.94     28.49 o 
  -7   6   9       26.75        5.17     23.64 o 
  -6   6   9      164.56      170.62     29.12 o 
  -5   6   9      490.66      464.88     36.29 o 
  -4   6   9       37.30       30.89     19.01 o 
  -3   6   9       74.82       95.42     15.14 o 
  -2   6   9     1619.72     1597.50     43.29 o 
  -1   6   9      486.63      466.66     25.49 o 
   0   6   9       75.09       84.52     21.44 o 
   1   6   9      193.01      206.18     24.82 o 
   2   6   9      786.11      798.54     38.58 o 
   3   6   9      281.23      301.63     33.54 o 
   4   6   9       68.48       85.43     27.17 o 
   5   6   9      145.95      140.50     28.33 o 
   6   6   9      208.45      218.17     33.22 o 
   7   6   9       29.88       10.73     26.79 o 
   8   6   9       39.89       56.51     28.85 o 
 -12   7   9       91.75       90.02     45.31 o 
 -11   7   9      158.39      147.32     46.09 o 
 -10   7   9     2430.44     2639.61    101.90 o 
  -9   7   9      125.62      108.81     28.76 o 
  -8   7   9       16.50       18.60     19.51 o 
  -7   7   9     3300.31     3479.78     91.08 o 
  -6   7   9      357.71      390.12     53.76 o 
  -5   7   9       29.07       44.07     22.49 o 
  -4   7   9     2801.20     2903.62     97.28 o 
  -3   7   9        7.93       14.15     11.93 o 
  -2   7   9      695.40      695.27     28.07 o 
  -1   7   9     2746.95     2823.91    106.14 o 
   0   7   9      110.27      124.90     19.38 o 
   1   7   9      666.87      660.72     32.25 o 
   2   7   9      235.39      241.68     26.20 o 
   3   7   9      562.46      524.33     33.10 o 
   4   7   9      855.05      839.82     39.27 o 
   5   7   9      608.73      565.72     37.34 o 
   6   7   9       26.22       35.29     27.23 o 
   7   7   9      916.87      937.84     60.60 o 
 -11   8   9       39.91       -6.97     48.26 o 
 -10   8   9        2.44       13.15     33.08 o 
  -7   8   9      188.67      174.88     75.96 o 
  -6   8   9       56.75      100.02     79.35 o 
  -5   8   9      219.24      283.81     76.21 o 
  -4   8   9       44.51       45.54     28.44 o 
  -3   8   9      252.34      207.80     56.30 o 
  -2   8   9      450.99      469.73     30.40 o 
  -1   8   9     1032.08      976.06     32.98 o 
   0   8   9       15.64       27.78     18.70 o 
   1   8   9      230.93      267.21     31.06 o 
   2   8   9      247.74      230.57     39.52 o 
   3   8   9       22.22       19.55     28.99 o 
   4   8   9      219.80      230.70     37.34 o 
   5   8   9      387.27      375.47     41.06 o 
   6   8   9        1.68        2.13     25.60 o 
  -9   9   9      281.57      340.64     88.71 o 
  -8   9   9       61.18       54.79     64.00 o 
  -7   9   9      423.00      444.00     91.70 o 
  -6   9   9      451.32      531.81     97.38 o 
  -5   9   9      113.85       99.17     62.26 o 
  -4   9   9       32.68       88.26     61.46 o 
  -3   9   9       27.75       53.84     83.63 o 
  -2   9   9      249.48      353.64     96.73 o 
  -1   9   9      184.81      188.97     78.00 o 
   0   9   9      222.47      269.62     88.31 o 
   1   9   9      678.90      724.14     64.39 o 
   2   9   9       75.13       49.79     33.69 o 
   3   9   9       16.40       36.93     33.98 o 
   4   9   9      514.41      568.44     61.23 o 
   5   9   9      154.50      187.23     48.14 o 
  -7  10   9        0.77        9.71     52.00 o 
  -6  10   9      169.54      187.78     77.90 o 
  -5  10   9      971.32     1136.29    115.31 o 
  -4  10   9       17.63       24.16     60.62 o 
  -3  10   9      158.33      103.65     75.31 o 
  -2  10   9      449.35      598.30    106.94 o 
  -1  10   9      561.02      541.57    101.66 o 
   0  10   9       48.59       72.67     66.35 o 
   1  10   9      548.94      578.93     83.03 o 
   2  10   9      492.71      522.00    112.12 o 
   3  10   9        5.85       27.17     35.25 o 
  -4  11   9       51.49      108.43    104.20 o 
  -3  11   9      343.15      496.25    104.65 o 
  -2  11   9       55.03       66.99     60.67 o 
  -1  11   9       56.01      108.73     75.91 o 
   0  11   9      921.49     1065.81    111.87 o 
 -14   0  10      434.59      458.54     89.95 o 
 -13   0  10       13.88       84.68     81.14 o 
 -12   0  10     1512.71     1731.21    124.82 o 
 -11   0  10       15.33       12.90     21.21 o 
 -10   0  10       42.86       66.67     25.95 o 
  -9   0  10      538.48      604.94     43.47 o 
  -8   0  10     1250.01     1260.89     71.13 o 
  -7   0  10     5460.70     5700.27    115.54 o 
  -6   0  10      464.57      473.46     41.97 o 
  -5   0  10     1678.74     1759.47     60.40 o 
  -4   0  10     9152.23     9729.02    165.79 o 
  -3   0  10      971.84     1020.53     54.58 o 
  -2   0  10      165.39      193.92     42.41 o 
  -1   0  10     7283.20     7341.00    130.26 o 
   0   0  10     6248.21     6256.99    185.59 o 
   1   0  10     3514.78     3661.41    131.57 o 
   2   0  10     2512.98     2530.97    122.98 o 
   3   0  10     1335.01     1379.73     96.43 o 
   4   0  10      751.21      734.68     70.46 o 
   5   0  10     5989.24     6128.10    131.64 o 
   6   0  10      436.12      402.94     54.25 o 
   7   0  10      703.02      662.34     63.12 o 
   8   0  10     5620.08     5787.73    142.73 o 
   9   0  10       50.21       36.31     39.05 o 
 -14   1  10      120.01      120.30     48.34 o 
 -13   1  10      181.98      228.43     59.97 o 
 -12   1  10      591.58      713.86     73.07 o 
 -11   1  10      507.13      473.35     37.78 o 
 -10   1  10       47.88       96.42     25.86 o 
  -9   1  10     1831.47     1925.85     67.45 o 
  -8   1  10      301.11      284.57     22.60 o 
  -7   1  10      554.54      485.16     26.25 o 
  -6   1  10      432.09      382.55     26.90 o 
  -5   1  10     1115.37     1067.20     33.48 o 
  -4   1  10     2257.46     2298.38     91.69 o 
  -3   1  10      100.65       93.78     23.95 o 
  -2   1  10     1201.26     1225.35     42.28 o 
  -1   1  10     2743.77     2749.11     62.31 o 
   0   1  10      155.77      155.87     30.20 o 
   1   1  10     1354.87     1391.65     46.50 o 
   2   1  10      407.82      350.72     39.47 o 
   3   1  10     1232.27     1245.07     43.76 o 
   4   1  10        5.88       32.81     23.87 o 
   5   1  10      280.01      274.07     37.03 o 
   6   1  10      562.79      617.75     44.07 o 
   7   1  10       32.38       53.19     32.62 o 
   8   1  10        1.02       41.01     29.37 o 
   9   1  10       11.35       56.70     38.55 o 
 -14   2  10        0.47       19.83     37.20 o 
 -13   2  10      861.89      925.16     73.68 o 
 -12   2  10     2277.28     2204.55    101.73 o 
 -11   2  10      121.79      142.19     32.17 o 
 -10   2  10      217.81      199.19     32.99 o 
  -9   2  10      131.70      152.08     31.05 o 
  -8   2  10     1285.92     1270.91     53.67 o 
  -7   2  10      402.23      409.14     24.10 o 
  -6   2  10      241.04      231.80     14.72 o 
  -5   2  10       47.39       56.03     12.94 o 
  -4   2  10     3568.95     3707.80     59.98 o 
  -3   2  10     1661.33     1677.34     43.87 o 
  -2   2  10      309.87      335.12     44.51 o 
  -1   2  10     6870.40     7199.56     92.72 o 
   0   2  10      148.02      184.36     31.09 o 
   1   2  10        6.97       21.59     26.30 o 
   2   2  10     3043.96     3112.69     63.30 o 
   3   2  10      997.57     1020.16     51.00 o 
   4   2  10      851.41      886.90     44.25 o 
   5   2  10     2463.04     2459.04     82.46 o 
   6   2  10       38.16       57.03     24.31 o 
   7   2  10        9.26      -16.35     28.18 o 
   8   2  10      389.84      366.76     49.01 o 
   9   2  10       69.75      113.86     74.56 o 
 -14   3  10      687.90      625.74     76.87 o 
 -13   3  10     2729.07     2490.58     76.67 o 
 -12   3  10      722.41      726.44     52.63 o 
 -11   3  10       18.36       50.26     33.77 o 
 -10   3  10     2664.62     2715.75    125.75 o 
  -9   3  10     1397.56     1382.63     59.42 o 
  -8   3  10      406.42      425.21     39.27 o 
  -7   3  10     3887.62     3910.84     81.82 o 
  -6   3  10     2360.03     2350.68     46.44 o 
  -5   3  10      225.01      203.52     15.75 o 
  -4   3  10     2736.85     2641.35     63.92 o 
  -3   3  10    10308.98    11301.89    414.14 o 
  -2   3  10       35.89       76.39     33.65 o 
  -1   3  10      866.00      887.09     44.05 o 
   0   3  10     1926.83     1964.19     52.74 o 
   1   3  10     1726.40     1665.28     59.24 o 
   2   3  10     3677.41     3798.17    119.94 o 
   3   3  10     1538.48     1438.58     58.66 o 
   4   3  10     1589.81     1617.47     75.63 o 
   5   3  10      203.63      211.86     35.10 o 
   6   3  10      174.15      188.05     36.87 o 
   7   3  10      363.32      285.33     38.38 o 
   8   3  10        5.34       30.83     28.33 o 
 -13   4  10      356.81      331.28     50.75 o 
 -12   4  10      186.38      213.42     41.66 o 
 -11   4  10      990.55      954.26     51.86 o 
 -10   4  10      323.28      262.19     36.92 o 
  -9   4  10      325.61      311.16     40.28 o 
  -8   4  10     1104.79     1121.71     52.18 o 
  -7   4  10      712.95      691.82     44.42 o 
  -6   4  10     1310.73     1374.35     53.38 o 
  -5   4  10     2171.48     2248.38     82.14 o 
  -4   4  10      337.02      329.62     35.80 o 
  -3   4  10     1915.68     1799.54     54.73 o 
  -2   4  10     2245.75     2221.03     74.93 o 
  -1   4  10       35.46       45.42     22.35 o 
   0   4  10     1427.86     1425.65     48.77 o 
   1   4  10      185.69      210.81     36.85 o 
   2   4  10       19.76       27.55     26.28 o 
   3   4  10     1166.50     1190.87     52.84 o 
   4   4  10     1141.55     1125.75     47.07 o 
   5   4  10        5.73       27.98     19.49 o 
   6   4  10     1780.36     1661.01    115.88 o 
   7   4  10      277.98      221.89     41.63 o 
   8   4  10        0.74        7.67     24.96 o 
 -13   5  10      541.79      503.11     52.86 o 
 -12   5  10        6.20       25.89     30.13 o 
 -11   5  10       69.32       55.66     27.07 o 
 -10   5  10      733.65      815.54     57.08 o 
  -9   5  10      198.23      213.75     38.47 o 
  -8   5  10      208.57      158.38     32.31 o 
  -7   5  10      426.25      446.81     39.32 o 
  -6   5  10      117.28      128.44     29.72 o 
  -5   5  10      262.40      241.99     35.36 o 
  -4   5  10      216.54      226.92     21.60 o 
  -3   5  10     2877.77     2898.98     64.65 o 
  -2   5  10        8.60       15.17     16.87 o 
  -1   5  10       30.29       30.20     17.24 o 
   0   5  10      957.88     1031.89     45.55 o 
   1   5  10      608.26      573.87     39.51 o 
   2   5  10       93.95      108.17     27.20 o 
   3   5  10      795.56      746.35     42.98 o 
   4   5  10      712.63      748.14     42.20 o 
   5   5  10       75.64       64.77     29.98 o 
   6   5  10       41.10       81.17     29.40 o 
   7   5  10      230.68      213.93     34.07 o 
 -12   6  10       79.57       71.44     31.65 o 
 -11   6  10     1415.60     1469.23     74.14 o 
 -10   6  10       63.35       71.63     30.74 o 
  -9   6  10        2.90       13.27     23.45 o 
  -8   6  10     3479.23     3777.78    192.95 o 
  -7   6  10       28.99       38.92     24.30 o 
  -6   6  10      919.50      861.91     53.05 o 
  -5   6  10     3522.20     3549.24     95.94 o 
  -4   6  10       78.76       86.87     25.52 o 
  -3   6  10      746.08      688.90     39.95 o 
  -2   6  10     3878.26     3960.89     98.89 o 
  -1   6  10      981.89     1003.32     38.02 o 
   0   6  10      871.77      927.60     37.77 o 
   1   6  10     1020.07     1067.76     46.69 o 
   2   6  10     1360.68     1374.72     54.88 o 
   3   6  10      608.97      606.28     39.88 o 
   4   6  10      681.73      631.61     39.99 o 
   5   6  10      277.87      276.70     31.10 o 
   6   6  10     2095.39     2068.41     61.22 o 
   7   6  10      864.63      824.11     48.05 o 
 -11   7  10       64.04       39.95     35.86 o 
 -10   7  10      315.95      280.34     49.05 o 
  -9   7  10       28.22       66.45     58.18 o 
  -8   7  10       64.03       39.47     22.19 o 
  -7   7  10      362.60      307.76     43.95 o 
  -6   7  10      686.48      633.10     51.30 o 
  -5   7  10      191.10      156.58     37.98 o 
  -4   7  10        1.41       -7.08     30.21 o 
  -3   7  10      427.32      408.85     35.56 o 
  -2   7  10      104.80      112.94     18.86 o 
  -1   7  10      111.12      107.51     19.98 o 
   0   7  10      285.35      300.08     27.15 o 
   1   7  10        1.15       24.74     20.34 o 
   2   7  10      321.29      320.64     30.27 o 
   3   7  10       24.28       30.52     20.55 o 
   4   7  10      123.05      108.28     26.00 o 
   5   7  10      400.72      321.38     32.84 o 
   6   7  10       65.72       62.48     31.24 o 
 -10   8  10        1.72      -13.60     53.89 o 
  -9   8  10      200.42      167.61     76.01 o 
  -8   8  10      274.61      308.22     75.31 o 
  -7   8  10      303.67      319.13     82.33 o 
  -6   8  10        4.91      -22.41     54.39 o 
  -5   8  10      543.75      699.81     92.84 o 
  -4   8  10       96.14       77.85     31.49 o 
  -3   8  10      481.09      449.71     80.40 o 
  -2   8  10     2428.45     2552.87     92.26 o 
  -1   8  10       17.73       24.83     23.72 o 
   0   8  10     1590.21     1444.39     48.62 o 
   1   8  10     2157.95     2141.22     75.22 o 
   2   8  10        8.40       16.65     22.62 o 
   3   8  10      752.78      755.57     47.31 o 
   4   8  10      279.44      256.36     39.07 o 
   5   8  10        4.17       24.12     25.20 o 
  -9   9  10      489.17      510.59     94.74 o 
  -8   9  10       16.57       26.45     61.61 o 
  -7   9  10      487.60      557.51     99.02 o 
  -6   9  10      178.76      116.70     63.66 o 
  -5   9  10      652.62      744.69     95.83 o 
  -4   9  10      736.37      764.17    101.96 o 
  -3   9  10       51.95      107.69     58.53 o 
  -2   9  10      714.17      816.12    110.97 o 
  -1   9  10      312.22      313.75     81.69 o 
   0   9  10      672.52      727.41    100.27 o 
   1   9  10      297.41      320.42     91.40 o 
   2   9  10       85.05      118.81     45.87 o 
   3   9  10      940.66      915.74     73.37 o 
  -6  10  10      576.81      499.53     97.97 o 
  -5  10  10      412.47      444.54     90.95 o 
  -4  10  10      337.45      329.09    110.53 o 
  -3  10  10      116.61      121.63     57.93 o 
  -2  10  10        7.50       87.91     88.51 o 
  -1  10  10       91.77      163.92     98.97 o 
   0  10  10       13.16       43.23     59.87 o 
   1  10  10        6.27       16.19     48.31 o 
 -14   1  11      273.98      360.40     98.40 o 
 -13   1  11     2504.95     2737.48    112.91 o 
 -12   1  11      587.78      619.18     96.83 o 
 -11   1  11      563.79      605.75     42.46 o 
 -10   1  11     1674.49     1951.76     89.48 o 
  -9   1  11      499.33      477.74     28.55 o 
  -8   1  11     1754.45     1758.76     71.15 o 
  -7   1  11     2693.50     2737.48     51.34 o 
  -6   1  11     3646.58     3619.27     74.69 o 
  -5   1  11     6064.66     6149.52    169.82 o 
  -4   1  11     3442.39     3543.10     63.28 o 
  -3   1  11      120.86      139.05     24.21 o 
  -2   1  11     3200.47     3300.93     62.85 o 
  -1   1  11      241.91      256.40     29.03 o 
   0   1  11     2977.81     3066.89    110.71 o 
   1   1  11     2914.98     3031.72     62.13 o 
   2   1  11      598.68      589.50     40.27 o 
   3   1  11      286.01      309.39     36.79 o 
   4   1  11     3429.90     3376.93     76.20 o 
   5   1  11        4.62       40.53     28.64 o 
   6   1  11      157.15      175.70     31.10 o 
   7   1  11      576.58      571.17     45.45 o 
   8   1  11      341.16      384.64     48.29 o 
 -14   2  11      139.06       51.55     48.91 o 
 -13   2  11        7.34       16.51     39.89 o 
 -12   2  11        2.46       26.36     24.19 o 
 -11   2  11      465.73      517.59     60.78 o 
 -10   2  11      755.57      760.02     47.07 o 
  -9   2  11       19.85       22.66     27.84 o 
  -8   2  11      245.15      232.62     32.48 o 
  -7   2  11     2065.94     2187.45     85.36 o 
  -6   2  11      189.71      214.22     23.13 o 
  -5   2  11       51.89       64.61     18.85 o 
  -4   2  11     4314.99     4450.66     74.06 o 
  -3   2  11       28.42       31.61     18.59 o 
  -2   2  11       60.71       78.66     27.32 o 
  -1   2  11     6210.41     6548.05    119.37 o 
   0   2  11      586.82      622.89     38.53 o 
   1   2  11       45.94       52.72     26.05 o 
   2   2  11      714.59      740.81     41.69 o 
   3   2  11     3369.44     3424.63     68.70 o 
   4   2  11       59.73       85.39     31.77 o 
   5   2  11     1046.57     1064.94     50.93 o 
   6   2  11     2216.05     2258.59    124.22 o 
   7   2  11      117.42       82.90     36.62 o 
   8   2  11      129.25      127.16     34.26 o 
 -13   3  11      142.54      135.81     42.08 o 
 -12   3  11       33.11       34.83     38.81 o 
 -11   3  11        2.91       25.41     28.59 o 
 -10   3  11      129.72       90.75     29.15 o 
  -9   3  11      814.17      773.87     47.40 o 
  -8   3  11     1377.36     1422.63     65.21 o 
  -7   3  11     1364.55     1331.51     58.44 o 
  -6   3  11     1523.13     1506.48     59.05 o 
  -5   3  11     2053.60     1958.14     48.76 o 
  -4   3  11     1510.39     1444.97     45.40 o 
  -3   3  11     1169.32     1087.72     45.48 o 
  -2   3  11      318.25      304.48     32.48 o 
  -1   3  11      218.83      234.02     30.61 o 
   0   3  11       41.82       47.87     28.34 o 
   1   3  11      127.47      141.63     36.02 o 
   2   3  11       10.78       25.85     31.59 o 
   3   3  11     1079.86     1031.56     54.26 o 
   4   3  11      808.52      801.31     53.70 o 
   5   3  11      230.90      215.50     54.81 o 
   6   3  11     1154.94     1118.54     60.89 o 
   7   3  11     1456.51     1452.81     68.72 o 
 -13   4  11       31.01       44.67     26.93 o 
 -12   4  11      522.99      481.72     47.51 o 
 -11   4  11      166.76      239.11     41.23 o 
 -10   4  11     1959.16     1893.23     66.80 o 
  -9   4  11      273.09      277.94     38.24 o 
  -8   4  11      246.45      243.62     34.84 o 
  -7   4  11      664.67      681.88     47.71 o 
  -6   4  11      502.14      460.12     44.08 o 
  -5   4  11     2436.84     2581.95    110.39 o 
  -4   4  11      445.68      487.45    124.02 o 
  -3   4  11     1128.05     1192.39     37.76 o 
  -2   4  11     1932.08     1952.74     49.46 o 
  -1   4  11     1783.31     1805.51     52.65 o 
   0   4  11      877.67      970.56     41.89 o 
   1   4  11       40.25       66.64     21.95 o 
   2   4  11      561.84      641.01     49.28 o 
   3   4  11      274.66      323.14     44.02 o 
   4   4  11      262.36      307.14     43.12 o 
   5   4  11     2783.60     2781.65     84.15 o 
   6   4  11      160.06      153.11     32.04 o 
   7   4  11      640.57      654.13     52.11 o 
 -12   5  11     1523.43     1461.11     66.38 o 
 -11   5  11       27.94       62.73     29.98 o 
 -10   5  11      622.13      590.82     51.03 o 
  -9   5  11      712.47      819.57     51.69 o 
  -8   5  11       36.29       30.51     32.92 o 
  -7   5  11      175.45      188.63     31.53 o 
  -6   5  11     2521.73     2678.64     70.16 o 
  -5   5  11        2.46       26.90     21.71 o 
  -4   5  11        7.54        6.48     12.49 o 
  -3   5  11     4610.26     4623.25    136.22 o 
  -2   5  11      159.57      165.88     26.00 o 
  -1   5  11      858.22      863.00     38.77 o 
   0   5  11     4312.17     4431.46     92.82 o 
   1   5  11      793.75      771.69     38.17 o 
   2   5  11     1695.79     1672.66     58.87 o 
   3   5  11     1901.47     1844.29     57.10 o 
   4   5  11       60.69       62.57     25.13 o 
   5   5  11      464.03      460.07     51.33 o 
   6   5  11      128.28       96.20     32.63 o 
   7   5  11       14.23       11.12     26.29 o 
 -12   6  11      123.82      107.31     34.81 o 
 -11   6  11      432.15      425.64     45.19 o 
 -10   6  11       33.32       49.67     30.70 o 
  -9   6  11       37.53       37.14     25.80 o 
  -8   6  11      327.10      335.95     42.01 o 
  -7   6  11       63.68       35.66     24.28 o 
  -6   6  11       53.31       49.72     43.00 o 
  -5   6  11        0.39        3.58     18.12 o 
  -4   6  11      982.04      930.87     48.75 o 
  -3   6  11      330.13      343.85     43.61 o 
  -2   6  11        3.01       40.57     18.95 o 
  -1   6  11       98.32       78.00     26.87 o 
   0   6  11       25.53       42.05     23.37 o 
   1   6  11      488.54      482.63     33.85 o 
   2   6  11      231.70      211.01     28.84 o 
   3   6  11      365.32      308.16     30.41 o 
   4   6  11      274.60      252.87     40.49 o 
   5   6  11       21.91       50.10     26.67 o 
   6   6  11        4.69       14.98     22.44 o 
 -11   7  11       16.99       23.71     34.64 o 
 -10   7  11       14.15       32.94     34.26 o 
  -9   7  11     2128.47     2104.03    143.00 o 
  -8   7  11      214.33      214.57     35.77 o 
  -7   7  11      560.57      501.81     58.69 o 
  -6   7  11     6082.22     6241.58    281.32 o 
  -5   7  11       29.57       37.80     26.76 o 
  -4   7  11      272.21      249.41     61.84 o 
  -3   7  11     1649.62     1661.99     84.53 o 
  -2   7  11      543.85      476.56     37.08 o 
  -1   7  11       20.18       47.11     19.47 o 
   0   7  11      934.73     1018.15     41.75 o 
   1   7  11      682.56      649.62     38.39 o 
   2   7  11      461.13      492.41     35.27 o 
   3   7  11      564.73      543.64     39.59 o 
   4   7  11      238.54      237.29     38.03 o 
   5   7  11     1886.00     1843.49    143.58 o 
 -10   8  11       47.15       84.03     75.46 o 
  -9   8  11       13.77       44.43     55.34 o 
  -7   8  11      746.52      746.19    105.00 o 
  -6   8  11      138.12      192.56     41.96 o 
  -5   8  11       95.04       69.58     38.60 o 
  -4   8  11      698.64      778.17     58.05 o 
  -3   8  11       90.82       92.20     23.60 o 
  -2   8  11       19.03       36.85     38.80 o 
  -1   8  11     1022.87     1024.72    107.89 o 
   0   8  11      248.96      220.64     40.54 o 
   1   8  11       82.41       66.66     23.34 o 
   2   8  11      481.97      443.54     64.49 o 
   3   8  11      742.05      770.63     51.90 o 
   4   8  11       47.15       62.88     32.81 o 
  -8   9  11       46.95       78.40     57.83 o 
  -7   9  11      281.13      428.11     97.48 o 
  -6   9  11      457.14      401.21    102.46 o 
  -5   9  11        6.00       12.95     77.75 o 
  -4   9  11       77.94       85.87     57.53 o 
  -3   9  11      327.20      321.42     66.89 o 
  -2   9  11        7.86      118.99     79.20 o 
  -1   9  11      268.92      300.70     83.33 o 
   0   9  11      206.48      214.93     89.71 o 
   1   9  11        0.03      -11.85     64.40 o 
   2   9  11      473.75      503.52     89.91 o 
  -4  10  11      926.82      814.52    100.02 o 
  -3  10  11        2.25       77.30     59.52 o 
  -2  10  11      154.99      123.73     67.84 o 
  -1  10  11      612.49      573.35    118.20 o 
 -13   0  12      848.06      710.77     96.13 o 
 -12   0  12      199.27      247.05     76.46 o 
 -11   0  12     2770.58     2611.13    138.12 o 
 -10   0  12       39.14       40.94     54.34 o 
  -9   0  12     4614.72     4607.58    136.78 o 
  -8   0  12     5687.84     6046.75    190.07 o 
  -7   0  12       96.38      116.68     29.89 o 
  -6   0  12     5461.10     5712.29    145.82 o 
  -5   0  12     4047.82     3968.13    139.24 o 
  -4   0  12      905.14      853.63     52.69 o 
  -3   0  12     4212.50     4021.84    148.98 o 
  -2   0  12        2.44       19.76     30.99 o 
  -1   0  12      796.87      846.08     68.96 o 
   0   0  12     4536.33     4672.00    137.17 o 
   1   0  12       16.62       11.57     36.38 o 
   2   0  12      671.02      833.05     87.02 o 
   3   0  12     6542.72     6688.23    142.25 o 
   4   0  12      124.44      117.42     33.99 o 
   5   0  12       78.11      102.37     55.75 o 
   6   0  12     5806.80     5513.35    233.65 o 
   7   0  12      204.50      141.81     52.61 o 
 -13   1  12      262.25      217.20     58.34 o 
 -12   1  12      278.48      254.91     60.93 o 
 -11   1  12      432.90      416.26     59.15 o 
 -10   1  12       90.96      118.48     27.77 o 
  -9   1  12      563.63      516.73     59.20 o 
  -8   1  12      210.35      203.29     24.96 o 
  -7   1  12      113.21      117.71     32.12 o 
  -6   1  12     2394.78     2271.58     56.80 o 
  -5   1  12       15.26       40.41     24.55 o 
  -4   1  12      550.27      532.38     42.65 o 
  -3   1  12     1304.42     1308.06     48.09 o 
  -2   1  12       53.47       75.87     26.41 o 
  -1   1  12       12.92       28.51     24.16 o 
   0   1  12       17.55       27.61     27.72 o 
   1   1  12      502.33      482.59     43.41 o 
   2   1  12      113.32      127.44     33.43 o 
   3   1  12      158.16      160.64     41.61 o 
   4   1  12      930.44      871.09     45.18 o 
   5   1  12       94.06       85.62     30.72 o 
   6   1  12      276.23      353.83     41.01 o 
   7   1  12       85.42      117.93     33.53 o 
 -13   2  12       23.94       56.43     46.00 o 
 -12   2  12       34.15       19.50     46.19 o 
 -11   2  12      831.73      869.97     54.46 o 
 -10   2  12       35.24       23.40     29.82 o 
  -9   2  12      775.85      813.47     67.71 o 
  -8   2  12      605.77      578.61     41.83 o 
  -7   2  12      258.50      279.04     36.43 o 
  -6   2  12     1116.82     1139.61     53.74 o 
  -5   2  12     1102.18     1094.25     39.98 o 
  -4   2  12        8.07       26.97     19.33 o 
  -3   2  12     1888.19     1983.20     55.03 o 
  -2   2  12      608.81      617.14     39.52 o 
  -1   2  12       96.66       96.95     27.73 o 
   0   2  12     5366.10     5761.16    118.01 o 
   1   2  12      651.16      648.38     38.20 o 
   2   2  12      193.59      200.29     34.52 o 
   3   2  12     3369.55     3506.86     77.88 o 
   4   2  12       77.05      120.83     41.15 o 
   5   2  12       53.14       91.68     37.22 o 
   6   2  12      661.96      743.48     54.83 o 
   7   2  12      407.60      378.57     48.48 o 
 -13   3  12       95.78      160.33     75.26 o 
 -12   3  12     1920.84     1964.59     70.18 o 
 -11   3  12      129.73       98.45     32.99 o 
 -10   3  12       23.69       45.36     29.03 o 
  -9   3  12     2646.66     2532.26     78.91 o 
  -8   3  12     1772.43     1853.16     67.74 o 
  -7   3  12      326.45      324.49     38.45 o 
  -6   3  12      763.46      810.93     47.94 o 
  -5   3  12     1827.09     1883.41     60.40 o 
  -4   3  12        2.59       14.82     17.70 o 
  -3   3  12      186.86      172.85     29.14 o 
  -2   3  12     3161.56     3166.55    192.34 o 
  -1   3  12       16.67       23.26     23.15 o 
   0   3  12       31.54       49.83     28.65 o 
   1   3  12      700.44      738.55     44.74 o 
   2   3  12     2204.17     2215.45     71.76 o 
   3   3  12        0.34       18.41     30.77 o 
   4   3  12      239.70      224.90     45.59 o 
   5   3  12      575.10      631.73     68.34 o 
   6   3  12      107.29      109.49     41.07 o 
 -13   4  12       30.05       14.97     27.02 o 
 -12   4  12        1.10       -5.48     32.34 o 
 -11   4  12        2.65       19.83     28.50 o 
 -10   4  12      789.77      811.25     52.82 o 
  -9   4  12       60.68       78.64     34.83 o 
  -8   4  12      752.50      700.97     48.00 o 
  -7   4  12     1494.22     1599.27     63.54 o 
  -6   4  12      119.29      166.71     40.06 o 
  -5   4  12     1167.20     1165.64     66.34 o 
  -4   4  12      685.82      732.77     40.80 o 
  -3   4  12      296.37      265.54     30.46 o 
  -2   4  12        8.24       25.81     23.66 o 
  -1   4  12      348.68      381.46     32.09 o 
   0   4  12      492.58      501.13     40.28 o 
   1   4  12     1300.09     1300.35     48.48 o 
   2   4  12      808.10      812.56     50.41 o 
   3   4  12        0.35        9.57     26.02 o 
   4   4  12      862.68      881.05     60.04 o 
   5   4  12     1052.25     1057.09     55.12 o 
   6   4  12       85.61       65.22     25.62 o 
 -12   5  12       56.82       86.71     34.32 o 
 -11   5  12      245.84      183.89     39.26 o 
 -10   5  12       18.26       23.97     30.19 o 
  -9   5  12      298.45      325.98     40.65 o 
  -8   5  12      924.20      940.63     51.92 o 
  -7   5  12       94.60       64.06     35.83 o 
  -6   5  12       73.37      102.38     29.45 o 
  -5   5  12      390.71      390.82     46.13 o 
  -4   5  12      176.22      161.15     40.99 o 
  -3   5  12       30.24        5.73     14.44 o 
  -2   5  12     1020.38     1058.84     50.60 o 
  -1   5  12      145.78      156.48     26.26 o 
   0   5  12       36.57       45.67     21.68 o 
   1   5  12       96.94       73.44     23.44 o 
   2   5  12     1216.04     1154.17     47.55 o 
   3   5  12       47.55       16.64     27.08 o 
   4   5  12      363.86      349.02     42.91 o 
   5   5  12      527.48      521.34     52.07 o 
 -11   6  12       87.76       87.70     36.38 o 
 -10   6  12     1982.15     2057.39     83.79 o 
  -9   6  12       34.41       46.73     27.06 o 
  -8   6  12       32.50       32.49     26.08 o 
  -7   6  12     3807.47     3976.00     83.40 o 
  -6   6  12        3.95       16.75     21.38 o 
  -5   6  12      142.57      129.61     33.16 o 
  -4   6  12     2480.72     2687.88     79.36 o 
  -3   6  12      722.26      733.88     52.11 o 
  -2   6  12       11.03       41.14     34.36 o 
  -1   6  12     1112.05     1165.50     43.87 o 
   0   6  12      811.69      797.71     40.28 o 
   1   6  12     1220.90     1243.96     48.28 o 
   2   6  12     1862.81     1864.69     63.54 o 
   3   6  12      246.90      251.19     33.52 o 
   4   6  12      793.10      771.04     48.68 o 
   5   6  12     1191.84     1053.61     60.42 o 
 -10   7  12       24.47       35.33     38.97 o 
  -9   7  12       21.53        8.85     33.64 o 
  -8   7  12       68.71       72.04     37.57 o 
  -7   7  12      285.19      228.24     41.32 o 
  -6   7  12        5.21       23.27     21.35 o 
  -5   7  12      773.25      763.46     62.95 o 
  -4   7  12      232.97      231.99     63.16 o 
  -3   7  12       35.71       27.11     30.98 o 
  -2   7  12       97.69       49.22     31.24 o 
  -1   7  12       36.78       53.49     28.13 o 
   0   7  12       91.18      101.44     26.13 o 
   1   7  12       58.26       60.94     24.65 o 
   2   7  12       22.43       46.73     28.41 o 
   3   7  12      274.98      248.75     31.76 o 
   4   7  12      119.34       73.44     35.66 o 
  -9   8  12        0.76       38.92     37.13 o 
  -8   8  12      502.03      407.89     50.84 o 
  -7   8  12      605.53      640.74     58.22 o 
  -6   8  12        0.19       46.51     32.38 o 
  -5   8  12       38.95       40.95     37.63 o 
  -4   8  12     1657.37     1609.12    134.81 o 
  -3   8  12      178.75      141.74     41.94 o 
  -2   8  12      332.48      372.17     80.49 o 
  -1   8  12     1972.53     1959.83    125.52 o 
   0   8  12      574.87      530.71     95.73 o 
   1   8  12     1102.31     1178.58    119.04 o 
   2   8  12     1432.93     1367.85     77.22 o 
  -6   9  12     1031.57      850.04    101.96 o 
  -5   9  12       68.28       81.34     55.59 o 
  -4   9  12      514.26      379.64     84.48 o 
  -3   9  12      609.22      631.13     97.87 o 
  -2   9  12       72.53      125.57     78.45 o 
  -1   9  12       87.57      104.05     61.22 o 
   0   9  12        4.49      137.07    119.84 o 
 -13   1  13       56.56       25.70     39.65 o 
 -12   1  13     1382.68     1425.67     85.91 o 
 -11   1  13      399.95      403.18     62.14 o 
 -10   1  13      247.50      249.06     36.51 o 
  -9   1  13     2201.75     2149.86     96.93 o 
  -8   1  13       57.37       44.96     24.64 o 
  -7   1  13      547.04      569.92     30.27 o 
  -6   1  13     1354.34     1397.05     60.77 o 
  -5   1  13      830.68      731.64     38.70 o 
  -4   1  13     1015.29     1138.75     48.86 o 
  -3   1  13      766.71      810.50     46.15 o 
  -2   1  13      296.42      304.35     38.92 o 
  -1   1  13     4238.87     4286.73    121.77 o 
   0   1  13      763.69      765.96     40.36 o 
   1   1  13       22.28       28.36     36.85 o 
   2   1  13     2463.95     2580.24     75.27 o 
   3   1  13      305.28      368.42     40.31 o 
   4   1  13      125.02      120.45     35.10 o 
   5   1  13      742.71      751.26     49.19 o 
   6   1  13      105.54      109.56     39.55 o 
 -13   2  13      593.30      528.51     62.50 o 
 -12   2  13       11.07       34.77     41.27 o 
 -11   2  13       12.88        6.04     23.09 o 
 -10   2  13     1491.10     1444.98     61.65 o 
  -9   2  13      878.89      922.04     57.03 o 
  -8   2  13       11.49       29.71     27.01 o 
  -7   2  13      176.19      201.12     31.61 o 
  -6   2  13     2154.49     2280.24     52.23 o 
  -5   2  13       88.03      108.86     30.21 o 
  -4   2  13      414.09      384.37     33.90 o 
  -3   2  13     2090.48     2227.35     65.48 o 
  -2   2  13     1681.93     1705.66     56.97 o 
  -1   2  13      887.63      970.12     46.02 o 
   0   2  13     1835.67     2023.00     67.45 o 
   1   2  13     2048.55     2104.89     69.97 o 
   2   2  13      326.26      326.48     39.03 o 
   3   2  13      522.23      490.29     40.81 o 
   4   2  13     1715.74     1693.19     60.30 o 
   5   2  13      261.26      273.19     37.11 o 
   6   2  13      946.71      908.30     79.53 o 
 -12   3  13      521.54      443.73     59.76 o 
 -11   3  13      760.82      679.05     49.95 o 
 -10   3  13     1349.95     1266.12     64.13 o 
  -9   3  13     1385.63     1286.34     56.94 o 
  -8   3  13     1290.88     1304.92     61.17 o 
  -7   3  13     1681.92     1673.76     71.38 o 
  -6   3  13      430.60      485.07     64.03 o 
  -5   3  13       41.72       52.39     18.17 o 
  -4   3  13      134.92      151.09     43.44 o 
  -3   3  13        2.43       29.55     21.47 o 
  -2   3  13       25.09       59.19     27.20 o 
  -1   3  13      574.74      639.32     47.87 o 
   0   3  13       44.37       67.13     31.07 o 
   1   3  13       17.30       49.33     30.18 o 
   2   3  13      774.16      752.74     53.87 o 
   3   3  13      492.10      530.26     48.64 o 
   4   3  13      209.98      215.62     44.11 o 
   5   3  13      535.37      526.48     72.10 o 
 -12   4  13      344.48      385.04     46.18 o 
 -11   4  13      123.37      107.55     31.10 o 
 -10   4  13     1666.59     1650.68     68.56 o 
  -9   4  13      690.13      659.13     52.11 o 
  -8   4  13        0.91       16.23     28.81 o 
  -7   4  13     2064.08     2038.44     72.94 o 
  -6   4  13      708.29      729.48     59.33 o 
  -5   4  13     1374.91     1370.95     86.30 o 
  -4   4  13     1670.12     1491.98     58.90 o 
  -3   4  13      877.95      940.50     40.80 o 
  -2   4  13      981.05      991.95     44.98 o 
  -1   4  13      797.66      729.32     39.90 o 
   0   4  13     4166.38     4192.62    111.17 o 
   1   4  13      211.78      221.19     38.49 o 
   2   4  13       61.96       47.43     22.98 o 
   3   4  13     2571.64     2547.23     71.56 o 
   4   4  13      220.43      238.37     40.65 o 
   5   4  13       15.30       24.68     25.50 o 
 -11   5  13     1087.17     1090.56     61.23 o 
 -10   5  13       17.97       43.08     30.73 o 
  -9   5  13      664.93      649.83     48.91 o 
  -8   5  13      499.66      538.42     45.37 o 
  -7   5  13       21.51       39.20     29.57 o 
  -6   5  13       31.46       48.19     28.70 o 
  -5   5  13     1734.48     1796.95     81.22 o 
  -4   5  13       19.41       25.81     22.99 o 
  -3   5  13      344.68      335.18     43.35 o 
  -2   5  13     2366.15     2372.47     68.51 o 
  -1   5  13      551.99      566.15     47.93 o 
   0   5  13      889.35      914.49     60.15 o 
   1   5  13     2966.95     2904.07     86.53 o 
   2   5  13       11.77       43.76     29.80 o 
   3   5  13      608.47      612.10     50.30 o 
   4   5  13       97.03       90.51     30.13 o 
 -11   6  13       65.56       29.36     25.02 o 
 -10   6  13      439.30      418.67     49.40 o 
  -9   6  13       73.91       52.56     28.34 o 
  -8   6  13      172.25      113.37     35.19 o 
  -7   6  13        3.42       -4.59     26.59 o 
  -6   6  13      230.68      175.07     47.26 o 
  -5   6  13      492.57      465.82     49.38 o 
  -4   6  13      444.75      415.35     48.69 o 
  -3   6  13      574.64      497.79     41.27 o 
  -2   6  13      191.74      202.79     36.60 o 
  -1   6  13        6.94       17.97     17.95 o 
   0   6  13        5.88        6.54     19.51 o 
   1   6  13      258.47      247.33     30.56 o 
   2   6  13       79.55       74.83     24.53 o 
   3   6  13      360.34      315.40     36.85 o 
  -9   7  13        1.27       25.31     52.55 o 
  -8   7  13      762.63      930.99     66.27 o 
  -7   7  13      345.04      284.13     49.81 o 
  -6   7  13      192.68      134.10     35.25 o 
  -5   7  13     1495.01     1525.64     59.65 o 
  -4   7  13      233.36      222.86     38.08 o 
  -3   7  13        2.97       35.82     41.55 o 
  -2   7  13      222.95      233.58     42.19 o 
  -1   7  13      597.68      502.41     70.18 o 
   0   7  13      213.17      181.08     43.10 o 
   1   7  13      370.81      359.34     38.58 o 
   2   7  13      281.71      200.86     30.91 o 
  -8   8  13       68.06       51.22     33.02 o 
  -7   8  13      135.45      106.15     56.93 o 
  -6   8  13      152.28       77.25     45.49 o 
  -5   8  13       15.23       15.86     25.66 o 
  -4   8  13      256.48      176.56     36.78 o 
  -3   8  13      505.94      556.41    121.98 o 
  -2   8  13      154.69      158.59     78.55 o 
  -1   8  13       11.23       53.20     54.64 o 
   0   8  13      559.64      625.40    110.58 o 
 -12   0  14        8.90       -2.19     54.44 o 
 -11   0  14      957.89     1043.35    130.05 o 
 -10   0  14     3355.42     3297.25    160.68 o 
  -9   0  14       18.75        8.22     58.13 o 
  -8   0  14     6135.93     6181.28    139.06 o 
  -7   0  14      291.10      433.54     85.22 o 
  -6   0  14     1197.01     1207.28     64.71 o 
  -5   0  14     1013.29     1043.63     68.90 o 
  -4   0  14       91.85       98.16     38.94 o 
  -3   0  14     3642.66     3491.65     96.35 o 
  -2   0  14     3439.83     3455.47    104.54 o 
  -1   0  14        4.30      -20.81     35.93 o 
   0   0  14      814.69      922.77     72.97 o 
   1   0  14     3769.96     4006.31    138.27 o 
   2   0  14        0.11       29.25     36.50 o 
   3   0  14      166.18      208.11     50.52 o 
   4   0  14     1878.81     1781.31    124.17 o 
   5   0  14       84.16       88.56     47.58 o 
 -12   1  14      422.82      382.15     64.86 o 
 -11   1  14       59.02       43.32     40.53 o 
 -10   1  14       39.27       41.57     42.20 o 
  -9   1  14       19.03       35.34     28.25 o 
  -8   1  14      495.45      465.49     57.73 o 
  -7   1  14        5.28       28.72     19.21 o 
  -6   1  14      155.93      122.28     25.09 o 
  -5   1  14      676.37      634.81     39.22 o 
  -4   1  14        7.50       17.03     23.59 o 
  -3   1  14      195.91      221.36     31.25 o 
  -2   1  14      136.61      134.16     29.66 o 
  -1   1  14      627.31      628.11     42.25 o 
   0   1  14       46.44       36.18     25.57 o 
   1   1  14      210.75      193.87     32.85 o 
   2   1  14      751.11      722.98     56.61 o 
   3   1  14        4.38       52.43     28.38 o 
   4   1  14      230.47      193.44     39.20 o 
   5   1  14       28.79       -1.04     34.07 o 
 -12   2  14       45.39       43.08     37.20 o 
 -11   2  14        8.64       24.06     41.63 o 
 -10   2  14      463.30      511.15     66.70 o 
  -9   2  14      118.61      148.29     54.64 o 
  -8   2  14      483.72      448.40     42.76 o 
  -7   2  14      173.84      188.45     35.57 o 
  -6   2  14      470.60      429.54     46.16 o 
  -5   2  14      756.97      775.57     39.80 o 
  -4   2  14     1170.65     1162.80     74.85 o 
  -3   2  14      107.95       63.77     20.79 o 
  -2   2  14     3934.40     4059.29    101.83 o 
  -1   2  14     1650.17     1624.32     57.51 o 
   0   2  14      383.88      362.36     34.42 o 
   1   2  14     1653.31     1670.80     67.19 o 
   2   2  14      229.72      228.61     36.77 o 
   3   2  14       32.23       26.23     29.78 o 
   4   2  14      134.77      153.77     35.11 o 
   5   2  14       49.81       66.77     46.65 o 
 -12   3  14      130.99      122.94     51.93 o 
 -11   3  14     1064.04     1104.49     57.07 o 
 -10   3  14       21.80       27.79     30.04 o 
  -9   3  14       52.20       49.20     37.13 o 
  -8   3  14      886.75      924.46     53.65 o 
  -7   3  14     1505.16     1487.85     93.72 o 
  -6   3  14      628.91      593.95     61.17 o 
  -5   3  14      462.01      394.88     60.74 o 
  -4   3  14     1738.84     1786.90     72.46 o 
  -3   3  14      255.15      255.79     44.04 o 
  -2   3  14      472.80      440.82     38.77 o 
  -1   3  14      427.66      420.86     39.11 o 
   0   3  14       55.85       86.58     35.21 o 
   1   3  14      672.23      643.07     44.78 o 
   2   3  14      215.39      257.81     36.76 o 
   3   3  14     1258.42     1254.08     56.11 o 
   4   3  14        0.64       21.28     22.41 o 
 -11   4  14       43.19       59.68     35.29 o 
 -10   4  14       85.24       63.49     35.34 o 
  -9   4  14     1161.16     1196.85    104.99 o 
  -8   4  14      132.22      110.16     30.56 o 
  -7   4  14      124.54      130.00     35.71 o 
  -6   4  14     1111.43     1090.20     81.56 o 
  -5   4  14        0.80       15.29     21.31 o 
  -4   4  14      397.59      412.51     56.39 o 
  -3   4  14     2402.54     2555.77     66.70 o 
  -2   4  14       49.49       57.26     26.48 o 
  -1   4  14      217.25      202.35     33.62 o 
   0   4  14      837.70      825.02     54.00 o 
   1   4  14        8.49       40.15     26.99 o 
   2   4  14      112.89      108.70     31.05 o 
   3   4  14      980.23      979.84     52.13 o 
   4   4  14       15.06        1.22     25.96 o 
 -11   5  14      309.57      310.62     40.25 o 
 -10   5  14        9.00       26.82     29.56 o 
  -9   5  14        8.58       15.59     29.15 o 
  -8   5  14       68.84       60.22     31.00 o 
  -7   5  14      840.85      830.31     63.07 o 
  -6   5  14       61.70       58.05     31.85 o 
  -5   5  14      298.79      262.32     47.30 o 
  -4   5  14      276.60      205.60     42.03 o 
  -3   5  14      691.92      646.85     57.90 o 
  -2   5  14      823.90      823.59     53.90 o 
  -1   5  14      208.61      190.31     34.31 o 
   0   5  14      160.82      185.61     35.51 o 
   1   5  14      317.56      316.89     44.58 o 
   2   5  14      174.60      117.32     41.10 o 
   3   5  14      409.44      393.25     43.44 o 
 -10   6  14       18.01        1.38     25.49 o 
  -9   6  14     2535.84     2644.92    143.88 o 
  -8   6  14       32.17       15.58     21.62 o 
  -7   6  14       58.45       51.30     23.89 o 
  -6   6  14     1587.98     1635.31     62.33 o 
  -5   6  14      163.74      155.00     54.69 o 
  -4   6  14        0.22        7.22     18.88 o 
  -3   6  14     2557.70     2702.43     77.43 o 
  -2   6  14      227.83      253.03     35.33 o 
  -1   6  14        6.46       43.29     27.38 o 
   0   6  14      879.03      893.75     44.78 o 
   1   6  14      209.85      209.21     33.60 o 
   2   6  14      327.74      315.55     42.02 o 
  -8   7  14       44.61       43.96     41.67 o 
  -7   7  14       15.50       10.04     39.63 o 
  -6   7  14       55.66       39.87     35.74 o 
  -5   7  14       16.18       11.40     26.91 o 
  -4   7  14      110.08       95.28     30.64 o 
  -3   7  14       80.35       80.56     29.41 o 
  -2   7  14        1.83       27.21     25.42 o 
  -1   7  14       23.68       58.09     50.45 o 
   0   7  14      181.61      173.92     84.85 o 
   1   7  14      142.94      108.18     48.91 o 
  -6   8  14      452.86      304.28    144.94 o 
  -5   8  14        2.06        7.42     19.43 o 
  -4   8  14      227.45      205.31     76.46 o 
 -12   1  15       37.16      -37.31     66.84 o 
 -11   1  15      537.80      604.51     70.56 o 
 -10   1  15      348.98      245.10     61.26 o 
  -9   1  15      210.08      195.76     49.12 o 
  -8   1  15     1547.92     1506.63    102.43 o 
  -7   1  15      520.95      398.88     65.21 o 
  -6   1  15     1317.91     1231.87     48.82 o 
  -5   1  15     1144.93     1095.14     92.69 o 
  -4   1  15       14.01       37.30     19.62 o 
  -3   1  15     2041.39     2157.72     75.32 o 
  -2   1  15     1243.05     1238.24     52.22 o 
  -1   1  15       37.33       36.10     26.99 o 
   0   1  15     2151.59     2246.02     78.16 o 
   1   1  15       20.73       43.99     29.64 o 
   2   1  15      142.92      158.95     34.49 o 
   3   1  15      968.88      952.40     65.44 o 
 -11   2  15      220.93      239.12     63.98 o 
 -10   2  15       28.90       57.79     42.44 o 
  -9   2  15      601.95      606.28     48.34 o 
  -8   2  15     2221.64     2265.28    112.36 o 
  -7   2  15      237.32      216.98     42.39 o 
  -6   2  15      213.02      248.56     45.79 o 
  -5   2  15     1830.66     1810.57     67.57 o 
  -4   2  15       19.84       14.99     20.05 o 
  -3   2  15     1012.50      983.28     45.64 o 
  -2   2  15      747.79      700.86     45.77 o 
  -1   2  15      692.02      626.49     46.26 o 
   0   2  15      930.97      957.30     50.98 o 
   1   2  15      382.68      411.55     39.82 o 
   2   2  15      291.57      244.39     39.44 o 
   3   2  15      198.04      158.25     37.24 o 
 -11   3  15      691.52      581.11     64.76 o 
 -10   3  15      732.59      653.64     48.23 o 
  -9   3  15      981.02     1022.41     72.52 o 
  -8   3  15      497.42      513.12     52.45 o 
  -7   3  15       31.76       30.07     27.07 o 
  -6   3  15       86.85       95.82     49.22 o 
  -5   3  15       18.44       57.01     35.47 o 
  -4   3  15       25.35       29.57     22.74 o 
  -3   3  15       20.19       34.69     24.11 o 
  -2   3  15        2.00       -3.15     33.30 o 
  -1   3  15        1.19       43.02     27.81 o 
   0   3  15      216.38      184.13     34.09 o 
   1   3  15        7.02       47.46     33.33 o 
   2   3  15       76.20       65.44     35.11 o 
   3   3  15      367.10      342.96     43.76 o 
 -10   4  15       17.42       28.78     41.37 o 
  -9   4  15      560.27      551.18     47.78 o 
  -8   4  15      328.50      423.03     62.02 o 
  -7   4  15        0.05       46.12     22.30 o 
  -6   4  15     1380.84     1446.23    100.72 o 
  -5   4  15       79.67       99.12     42.09 o 
  -4   4  15      127.00      128.83     37.97 o 
  -3   4  15      783.31      785.43     57.95 o 
  -2   4  15      711.86      734.71     41.90 o 
  -1   4  15       33.44       35.39     22.55 o 
   0   4  15      178.70      143.88     37.49 o 
   1   4  15     1182.29     1207.68     62.92 o 
   2   4  15       76.23       76.40     28.73 o 
  -9   5  15       22.92       43.70     31.24 o 
  -8   5  15      102.01       89.17     32.02 o 
  -7   5  15      309.59      307.25     59.32 o 
  -6   5  15       48.27       28.84     21.53 o 
  -5   5  15      245.05      252.50     44.60 o 
  -4   5  15     2733.35     2774.90     80.61 o 
  -3   5  15      402.73      359.00     43.58 o 
  -2   5  15     1434.64     1375.87     77.40 o 
  -1   5  15     1412.24     1387.18     66.10 o 
   0   5  15      223.76      205.19     37.67 o 
   1   5  15      704.82      694.70     65.48 o 
  -8   6  15      302.91      240.21     46.93 o 
  -7   6  15      511.64      415.78     64.28 o 
  -6   6  15       91.53       92.89     36.39 o 
  -5   6  15       68.78       40.89     38.00 o 
  -4   6  15        1.72       24.99     30.08 o 
  -3   6  15        0.63       -4.72     31.92 o 
  -2   6  15       25.13       30.08     32.95 o 
  -1   6  15        2.48       21.24     31.04 o 
   0   6  15        0.32       13.77     30.06 o 
  -6   7  15        3.26       28.74     36.16 o 
  -5   7  15      209.64      186.83     36.02 o 
  -4   7  15     2029.58     2000.97    111.32 o 
  -3   7  15       20.57        6.44     24.81 o 
  -2   7  15        0.88       34.78     29.30 o 
 -10   0  16      525.79      477.62     92.30 o 
  -9   0  16     3617.65     3931.36    173.88 o 
  -8   0  16      202.08      247.55     76.81 o 
  -7   0  16      539.90      547.05    191.61 o 
  -6   0  16     1065.69     1022.51     76.15 o 
  -5   0  16     1116.79     1064.07    194.30 o 
  -4   0  16      178.40      173.31     40.95 o 
  -3   0  16       67.76       67.70     49.31 o 
  -2   0  16     1291.67     1241.35     69.82 o 
  -1   0  16      545.89      467.52     70.70 o 
   0   0  16      212.60      173.46     44.75 o 
   1   0  16      321.34      338.67     55.92 o 
   2   0  16     1985.12     1932.39     90.50 o 
 -11   1  16      166.37      126.12     97.48 o 
 -10   1  16      112.52       88.59     49.48 o 
  -9   1  16       47.79       14.18     42.86 o 
  -8   1  16       35.59       56.69     32.73 o 
  -7   1  16     1036.70      872.48     74.70 o 
  -6   1  16       41.12       11.34     23.10 o 
  -5   1  16      254.65      254.85     35.62 o 
  -4   1  16      123.41      149.71     38.71 o 
  -3   1  16       73.28       62.62     29.63 o 
  -2   1  16        3.75       13.77     26.48 o 
  -1   1  16      208.98      177.37     33.66 o 
   0   1  16      785.51      695.13     50.27 o 
   1   1  16       82.24       57.58     27.63 o 
   2   1  16      104.41      101.01     29.50 o 
 -10   2  16       34.61       54.05     37.92 o 
  -9   2  16      441.93      514.32     71.17 o 
  -8   2  16       22.88       49.61     33.50 o 
  -7   2  16      473.88      400.07     58.19 o 
  -6   2  16      943.74      907.99     74.77 o 
  -5   2  16      122.20      119.92     36.96 o 
  -4   2  16     1433.78     1449.39     54.78 o 
  -3   2  16     1367.24     1353.36     60.74 o 
  -2   2  16      161.72      131.53     29.50 o 
  -1   2  16     1951.54     1950.56     64.78 o 
   0   2  16      215.33      201.28     36.55 o 
   1   2  16       41.53       74.51     36.36 o 
   2   2  16      389.65      392.25     92.67 o 
 -10   3  16      270.95      179.21     52.23 o 
  -9   3  16      467.18      442.56     44.99 o 
  -8   3  16       52.16       55.95     30.17 o 
  -7   3  16      166.47      204.97     63.61 o 
  -6   3  16      770.85      746.89     85.86 o 
  -5   3  16        1.03       25.42     33.68 o 
  -4   3  16      124.98      144.88     41.53 o 
  -3   3  16      830.78      864.85     59.46 o 
  -2   3  16      468.48      409.78     38.33 o 
  -1   3  16        9.34       26.38     32.64 o 
   0   3  16     1147.96     1157.40     55.30 o 
   1   3  16      750.26      796.01     59.81 o 
  -9   4  16       38.98       32.12     32.11 o 
  -8   4  16      913.13      856.57     77.87 o 
  -7   4  16       95.92      132.77     42.30 o 
  -6   4  16      164.19      166.41     41.03 o 
  -5   4  16      739.42      756.80     67.81 o 
  -4   4  16       62.09       59.94     33.76 o 
  -3   4  16       44.40       59.65     32.56 o 
  -2   4  16     1641.66     1670.85     70.17 o 
  -1   4  16       19.28       44.28     21.95 o 
   0   4  16      121.59       77.51     28.58 o 
  -8   5  16       87.01       86.93     33.59 o 
  -7   5  16       23.14       15.40     16.82 o 
  -6   5  16      410.35      392.42     56.51 o 
  -5   5  16        7.32       11.10     23.87 o 
  -4   5  16      187.19      225.55     49.31 o 
  -3   5  16      210.27      239.66     40.27 o 
  -2   5  16      271.73      241.16     45.39 o 
  -1   5  16        2.20       19.04     29.96 o 
  -5   6  16      423.71      483.92     46.86 o 
  -4   6  16      242.55      312.25     46.47 o 
  -3   6  16       78.14       66.11     32.05 o 
  -9   1  17        6.01        0.86     43.61 o 
  -8   1  17      322.89      358.16    163.65 o 
  -7   1  17      803.97      799.55    133.64 o 
  -6   1  17       22.18       58.01     27.75 o 
  -5   1  17     1740.87     1658.14     94.81 o 
  -4   1  17      473.92      456.15     37.13 o 
  -3   1  17       68.08       48.38     32.61 o 
  -2   1  17     2283.03     2535.18     81.50 o 
  -1   1  17      353.98      364.29     43.94 o 
   0   1  17       25.84       42.63     29.27 o 
  -9   2  17      223.66      196.45    159.59 o 
  -8   2  17      131.68      117.42     59.12 o 
  -7   2  17      975.02      839.97     75.69 o 
  -6   2  17       74.72       29.25     31.67 o 
  -5   2  17      322.97      300.27     54.67 o 
  -4   2  17      830.69      776.05     67.43 o 
  -3   2  17        2.73       26.12     24.05 o 
  -2   2  17      541.73      454.10     46.00 o 
  -1   2  17      488.20      492.02     54.67 o 
  -8   3  17      402.87      346.34     77.29 o 
  -7   3  17      177.76      170.97     64.17 o 
  -6   3  17       12.79       41.40     29.42 o 
  -5   3  17        5.04       19.55     25.83 o 
  -4   3  17        1.94       12.27     30.75 o 
  -3   3  17       29.53       22.25     30.06 o 
  -2   3  17       42.66       41.33     29.99 o 
  -1   3  17      153.95      140.77     28.24 o 
  -7   4  17       40.09       47.00     38.49 o 
  -6   4  17      434.21      371.87     54.88 o 
  -5   4  17     1150.86     1195.34     65.30 o 
  -4   4  17      312.95      325.82     40.94 o 
  -3   4  17       44.35       33.98     30.65 o 
  -5   0  18      551.63      560.90     89.86 o 
  -4   0  18      823.07      676.65     74.36 o 
  -5   1  18       35.21        9.61     40.79 o 
  -4   1  18       33.54       93.94     59.07 o 
                                                 
